# Supplementary material for: Genome Sequencing of Sewage Detects Regionally Prevalent SARS-CoV-2 Variants
Source: mBio. 2021 Jan 19;12(1):e02703-20. doi: 10.1128/mBio.02703-20 (PMC7845645; doi:10.1128/mBio.02703-20)
Supplement: TABLE S1 [file mBio.02703-20-st001.xlsx]

## Sheet: S1-samples
sample	sequencing run	location	method	date	concentrated_vol_mL	mean_ct	genome_copies_per_40uL	template_vol_uL	gc_per_uL	elution_vol_uL	gc_per_L	ct_from_replicate	sequencing	total_base_pairs	scov2 breadth	scov2 coverage	scov2 filtered read pair count	complete?
MR_1_7_1_MOS	3	Marin	Milk of Silica	2020-07-01	40	29.79	2466.69	5	61.6674	200	308337	0	enriched	430014196	0.999097	89.3023	19276	yes
S_3_6_30_MOS	3	Oakland	Milk of Silica	2020-06-30	40	32.56	1316.93	5	32.9234	200	164617	0	enriched	141314258	0.998294	33.509	7203	yes
5_19_F_S3	1	Oakland	amicon	2020-05-19	40	29.5	22129.4	2	553.235	50	691544	0	enriched	24851304	0.998228	111.809	24053	yes
S_3_6_30_COL	3	Oakland	RNA column	2020-06-30	40	29.91	8178.19	5	204.455	200	1.02227e+06	0	enriched	358105668	0.998127	32.2502	7052	yes
5_19_A_S4	1	Oakland	amicon	2020-05-19	40	29.5	22129.4	2	553.235	50	691544	1	enriched	25431914	0.997927	14.6796	3325	yes
5_28_I	2	Oakland	amicon	2020-05-28	40	31.37	1467.35	2	36.6837	50	45854.6	0	enriched	89771642	0.994315	12.1604	2883	yes
6_09_S1	2	Oakland	amicon	2020-06-09	40	32.19	1346.26	2	33.6565	50	42070.7	0	enriched	67911660	0.993111	10.3295	2476	yes
5_13_C_S2	1	Oakland	amicon	2020-05-13	40	30.7	8529.2	2	213.23	50	266538	0	enriched	1796238	0.94422	3.71685	821	no
5_28_E	2	Berkeley	amicon	2020-05-28	40	33.8	284.512	2	7.1128	50	8890.99	0	enriched	72838764	0.783333	3.04578	734	no
6_09_N1	2	Berkeley	amicon	2020-06-09	40	36.8	70.6741	2	1.76685	50	2208.57	0	enriched	67305300	0.772565	3.02314	720	no
5_13_A_S1	1	Oakland	amicon	2020-05-13	40	30.7	8529.2	2	213.23	50	266538	1	enriched	6107540	0.704979	2.50834	594	no
p630-S2	4	Oakland	RNA column	2020-06-30	40	30.03	7503.48	5	187.587	200	937935	0	enriched	910231584	0.606227	128.8	25951	no
pMR3	4	Marin	Milk of Silica	2020-07-01	40	31.01	3902.91	5	97.5728	200	487864	0	enriched	1502600204	0.583453	1048.22	208470	no
6_02_Sc	2	Oakland	amicon	2020-06-02	168	30.37	4276.93	2	106.923	50	31822.4	0	enriched	137437792	0.456075	0.922851	214	no
6_02_Nc	2	Berkeley	amicon	2020-06-02	129	33.37	1673.43	2	41.8357	50	16215.4	0	enriched	149433644	0.276728	0.497776	116	no
5_28_A	2	BerkeleyHills	amicon	2020-05-28	40	35.47	96.5922	2	2.4148	50	3018.5	0	enriched	71023874	0.231616	0.470789	115	no
pS68-1	4	Oakland	RNA column	2020-06-30	40	31.3	1312.23	5	32.8057	200	164028	0	enriched	1273909514	0.145872	90.4181	18113	no
6_02_Ac	2	BerkeleyHills	amicon	2020-06-02	121	36.23	103.841	2	2.59603	50	1072.74	0	enriched	135654468	0.135873	0.215029	50	no
p630-N	4	Berkeley	RNA column	2020-06-30	40	34.8	316.159	5	7.90398	200	39519.9	0	enriched	1316671172	0.128281	0.17627	35	no
pMR2	4	Marin	Milk of Silica	2020-07-01	40	31.79	2208.92	5	55.2229	200	276115	0	enriched	147980404	0.0715647	7.60569	1814	no
MR2	4	Marin	Milk of Silica	2020-07-01	40	31.79	2208.92	5	55.2229	200	276115	0	unenriched	2772684744	0.0597599	0.0716985	17	no
MR3	4	Marin	Milk of Silica	2020-07-01	40	31.01	3902.91	5	97.5728	200	487864	0	unenriched	3226234200	0.0432733	0.0461492	11	no
S68-1	4	Oakland	RNA column	2020-06-30	40	32.52	1312.23	5	32.8057	200	164028	0	unenriched	4424180704	0.0239106	0.0239106	5	no
p630-S1	4	Oakland	RNA column	2020-06-30	40	31.3	1312.23	5	32.8057	200	164028	0	enriched	215779624	0.0151824	1.42879	352	no
630-S1	4	Oakland	RNA column	2020-06-30	40	31.3	1312.23	5	32.8057	200	164028	0	unenriched	2563889792	0.0120055	0.014547	4	no
630-S2	4	Oakland	RNA column	2020-06-30	40	30.03	7503.48	5	187.587	200	937935	0	unenriched	4420453816	0.00504966	0.00504966	1	no
630-N	4	Berkeley	RNA column	2020-06-30	40	34.8	316.159	5	7.90398	200	39519.9	0	enriched	4177966696	0	0	0	no
										average:	285242		average:	1.06413e+09
