# Supplementary material for: Genome Sequencing of Sewage Detects Regionally Prevalent SARS-CoV-2 Variants
Source: mBio. 2021 Jan 19;12(1):e02703-20. doi: 10.1128/mBio.02703-20 (PMC7845645; doi:10.1128/mBio.02703-20)
Supplement: TABLE S2 [file mBio.02703-20-st002.xlsx]

## Sheet: S2-abundant viruses
sample	sample_complete_description	core	method	enrichment	subgroup	genome	length	relative_abundance (%)	breadth	coverage	sample_read_bases	sample_reads	popANI_reference	conANI_reference	filtered_read_pair_count	reads_unfiltered_pairs	reads_mean_PID	divergent_site_count	coverage_median	consensus_divergent_sites	population_divergent_sites	SNS_count	SNV_count
5_13_A_S1	5_13_A_S1_MIGS	MIGS	amicon	enriched	MIGS_amicon	Tomato_brown_rugose_fruit_virus-tax1761477-GCF_001461485.1_ViralProj304915_genomic.fna	6393	1.59174	0.936806	13.3218	6107540	82174	0.999802	0.999207	654	743	0.990614	33	11	4	1	1	32
5_13_A_S1	5_13_A_S1_MIGS	MIGS	amicon	enriched	MIGS_amicon	Severe_acute_respiratory_syndrome_coronavirus_2-tax2697049-GCF_009858895.2_ASM985889v3_genomic.fna	29903	1.44571	0.704979	2.50834	6107540	82174	0.999827	0.999482	594	662	0.988274	8	1	3	1	1	7
5_13_A_S1	5_13_A_S1_MIGS	MIGS	amicon	enriched	MIGS_amicon	Tomato_mosaic_virus-tax12253-GCF_000853705.1_ViralProj14926_genomic.fna	6383	0.116825	0.436002	0.950337	6107540	82174	1	0.995833	48	67	0.974626	1	0	1	0	0	1
5_13_A_S1	5_13_A_S1_MIGS	MIGS	amicon	enriched	MIGS_amicon	Wuhan_insect_virus_23_strain_WHCCII13263-tax1923727-GCF_001921615.1_ViralMultiSegProj358547_genomic.fna	2858	0.0511111	0.479356	0.939468	6107540	82174	1	1	21	28	0.969949	0	1	0	0	0	0
5_13_A_S1	5_13_A_S1_MIGS	MIGS	amicon	enriched	MIGS_amicon	Pepper_mild_mottle_virus_strain_S-tax12239-GCF_000859645.1_ViralProj15148_genomic.fna	6357	0.0584126	0.339626	0.495989	6107540	82174	0	0	24	30	0.974398	0	0	0	0	0	0
5_13_A_S1	5_13_A_S1_MIGS	MIGS	amicon	enriched	MIGS_amicon	Cucumber_green_mottle_mosaic_virus_strain_SH-tax12235-GCF_000849225.1_ViralProj14681_genomic.fna	6424	0.0292063	0.14944	0.259496	6107540	82174	1	1	12	13	0.981476	0	0	0	0	0	0
5_13_C_S2	5_13_C_S2_MIGS	MIGS	amicon	enriched	MIGS_amicon	Tomato_brown_rugose_fruit_virus-tax1761477-GCF_001461485.1_ViralProj304915_genomic.fna	6393	1.59874	0.885031	3.90912	1796238	24144	0.999583	0.999583	193	216	0.991781	8	3	1	1	1	7
5_13_C_S2	5_13_C_S2_MIGS	MIGS	amicon	enriched	MIGS_amicon	Severe_acute_respiratory_syndrome_coronavirus_2-tax2697049-GCF_009858895.2_ASM985889v3_genomic.fna	29903	6.80086	0.94422	3.71685	1796238	24144	0.999882	0.999882	821	888	0.99368	1	3	1	1	1	0
5_13_C_S2	5_13_C_S2_MIGS	MIGS	amicon	enriched	MIGS_amicon	Tomato_mosaic_virus-tax12253-GCF_000853705.1_ViralProj14926_genomic.fna	6383	0.149105	0.186119	0.331976	1796238	24144	1	1	18	19	0.978683	0	0	0	0	0	0
5_13_C_S2	5_13_C_S2_MIGS	MIGS	amicon	enriched	MIGS_amicon	Pepper_mild_mottle_virus_strain_S-tax12239-GCF_000859645.1_ViralProj15148_genomic.fna	6357	0.0911199	0.171779	0.238635	1796238	24144	0	0	11	12	0.980919	0	0	0	0	0	0
5_13_C_S2	5_13_C_S2_MIGS	MIGS	amicon	enriched	MIGS_amicon	Cucumber_green_mottle_mosaic_virus_strain_SH-tax12235-GCF_000849225.1_ViralProj14681_genomic.fna	6424	0.0662691	0.132161	0.14944	1796238	24144	0	0	8	8	0.982375	0	0	0	0	0	0
5_19_A_S4	5_19_A_S4_MIGS	MIGS	amicon	enriched	MIGS_amicon	Tomato_brown_rugose_fruit_virus-tax1761477-GCF_001461485.1_ViralProj304915_genomic.fna	6393	0.941	0.989051	33.6171	25431914	343252	0.999671	0.999178	1615	1794	0.992396	43	28	5	2	2	41
5_19_A_S4	5_19_A_S4_MIGS	MIGS	amicon	enriched	MIGS_amicon	Human_bocavirus_3_strain_W471-tax638313-GCF_000882855.1_ViralProj37291_genomic.fna	5242	0.76154	0.93781	32.8602	25431914	343252	0.998735	0.99726	1307	1788	0.981823	37	35	13	6	6	31
5_19_A_S4	5_19_A_S4_MIGS	MIGS	amicon	enriched	MIGS_amicon	Human_bocavirus_2c_PK-tax1511882-GCF_000882675.1_ViralProj33891_genomic.fna	5196	0.583245	0.657236	27.0085	25431914	343252	0.970803	0.963119	1001	3678	0.952956	150	6	96	76	70	80
5_19_A_S4	5_19_A_S4_MIGS	MIGS	amicon	enriched	MIGS_amicon	Severe_acute_respiratory_syndrome_coronavirus_2-tax2697049-GCF_009858895.2_ASM985889v3_genomic.fna	29903	1.93735	0.997927	14.6796	25431914	343252	0.99993	0.999789	3325	3642	0.991737	88	14	6	2	2	86
5_19_A_S4	5_19_A_S4_MIGS	MIGS	amicon	enriched	MIGS_amicon	Cucumber_green_mottle_mosaic_virus_strain_SH-tax12235-GCF_000849225.1_ViralProj14681_genomic.fna	6424	0.121194	0.933064	4.30495	25431914	343252	0.986931	0.986088	208	235	0.979754	43	4	33	31	31	12
5_19_A_S4	5_19_A_S4_MIGS	MIGS	amicon	enriched	MIGS_amicon	Tomato_mosaic_virus-tax12253-GCF_000853705.1_ViralProj14926_genomic.fna	6383	0.0780767	0.803071	2.82265	25431914	343252	0.99437	0.989444	134	154	0.980729	23	2	15	8	8	15
5_19_A_S4	5_19_A_S4_MIGS	MIGS	amicon	enriched	MIGS_amicon	Pepper_mild_mottle_virus_strain_S-tax12239-GCF_000859645.1_ViralProj15148_genomic.fna	6357	0.0512743	0.763882	1.88076	25431914	343252	0.996753	0.983766	88	94	0.977972	19	2	10	2	2	17
5_19_A_S4	5_19_A_S4_MIGS	MIGS	amicon	enriched	MIGS_amicon	uncultured_crAssphage-tax1211417-GCF_000922395.1_ViralProj259336_genomic.fna	97065	0.262781	0.384176	0.62555	25431914	343252	0.989655	0.984483	451	552	0.974631	17	0	9	6	6	11
5_19_A_S4	5_19_A_S4_MIGS	MIGS	amicon	enriched	MIGS_amicon	Sewage_associated_gemycircularvirus_4-tax1519399-GCF_000928235.1_ViralProj272438_genomic.fna	2115	0.00291331	0.16974	0.246809	25431914	343252	0	0	5	5	0.985235	0	0	0	0	0	0
5_19_A_S4	5_19_A_S4_MIGS	MIGS	amicon	enriched	MIGS_amicon	Tropical_soda_apple_mosaic_virus-tax327387-GCF_001654245.1_ViralProj322841_genomic.fna	6350	0.00524396	0.14378	0.175748	25431914	343252	0	0	9	9	0.993288	0	0	0	0	0	0
5_19_A_S4	5_19_A_S4_MIGS	MIGS	amicon	enriched	MIGS_amicon	Primate_bocaparvovirus_1-tax1511871-GCF_000866725.1_ViralProj15895_genomic.fna	5299	0.00349597	0.105114	0.150783	25431914	343252	0	0	6	6	0.985481	0	0	0	0	0	0
5_19_A_S4	5_19_A_S4_MIGS	MIGS	amicon	enriched	MIGS_amicon	Tobacco_mild_green_mosaic_virus-tax12241-GCF_000847545.1_ViralProj14671_genomic.fna	6355	0.00291331	0.100551	0.108104	25431914	343252	0	0	5	7	0.971972	0	0	0	0	0	0
5_19_F_S3	5_19_F_S3_MIGS	MIGS	amicon	enriched	MIGS_amicon	Severe_acute_respiratory_syndrome_coronavirus_2-tax2697049-GCF_009858895.2_ASM985889v3_genomic.fna	29903	14.3708	0.998228	111.809	24851304	334748	0.999832	0.999765	24053	25013	0.996116	24	111	7	5	5	19
5_19_F_S3	5_19_F_S3_MIGS	MIGS	amicon	enriched	MIGS_amicon	Tomato_brown_rugose_fruit_virus-tax1761477-GCF_001461485.1_ViralProj304915_genomic.fna	6393	0.332788	0.973878	11.4771	24851304	334748	0.999277	0.998915	557	613	0.990836	25	11	6	4	4	21
5_19_F_S3	5_19_F_S3_MIGS	MIGS	amicon	enriched	MIGS_amicon	Tomato_mosaic_virus-tax12253-GCF_000853705.1_ViralProj14926_genomic.fna	6383	0.0185214	0.406235	0.635595	24851304	334748	1	0.971429	31	35	0.980994	1	0	1	0	0	1
5_19_F_S3	5_19_F_S3_MIGS	MIGS	amicon	enriched	MIGS_amicon	Pepper_mild_mottle_virus_strain_S-tax12239-GCF_000859645.1_ViralProj15148_genomic.fna	6357	0.00896197	0.2465	0.323266	24851304	334748	0	0	15	15	0.979925	0	0	0	0	0	0
5_19_F_S3	5_19_F_S3_MIGS	MIGS	amicon	enriched	MIGS_amicon	Cucumber_green_mottle_mosaic_virus_strain_SH-tax12235-GCF_000849225.1_ViralProj14681_genomic.fna	6424	0.00657211	0.219022	0.242995	24851304	334748	0	0	11	16	0.97032	0	0	0	0	0	0
5_28_A_S28	5_28_A_S28_MIGS	MIGS	amicon	enriched	MIGS_amicon	Tomato_brown_rugose_fruit_virus-tax1761477-GCF_001461485.1_ViralProj304915_genomic.fna	6393	2.37484	0.99124	238.353	71023874	978422	0.999683	0.999048	11618	12954	0.990589	30	226	6	2	2	28
5_28_A_S28	5_28_A_S28_MIGS	MIGS	amicon	enriched	MIGS_amicon	Tomato_mosaic_virus-tax12253-GCF_000853705.1_ViralProj14926_genomic.fna	6383	0.163324	0.973993	16.527	71023874	978422	0.997246	0.992943	799	893	0.98426	116	16	41	16	16	100
5_28_A_S28	5_28_A_S28_MIGS	MIGS	amicon	enriched	MIGS_amicon	Pepper_mild_mottle_virus_strain_S-tax12239-GCF_000859645.1_ViralProj15148_genomic.fna	6357	0.0582571	0.9042	6.01683	71023874	978422	0.997389	0.99098	285	324	0.977165	124	6	38	11	11	113
5_28_A_S28	5_28_A_S28_MIGS	MIGS	amicon	enriched	MIGS_amicon	Cucumber_green_mottle_mosaic_virus_strain_SH-tax12235-GCF_000849225.1_ViralProj14681_genomic.fna	6424	0.0574394	0.919832	5.82908	71023874	978422	0.983156	0.981917	281	325	0.974484	84	6	73	68	68	16
5_28_A_S28	5_28_A_S28_MIGS	MIGS	amicon	enriched	MIGS_amicon	uncultured_crAssphage-tax1211417-GCF_000922395.1_ViralProj259336_genomic.fna	97065	0.415363	0.839252	2.8114	71023874	978422	0.994326	0.989004	2032	2522	0.973738	470	2	219	113	111	359
5_28_A_S28	5_28_A_S28_MIGS	MIGS	amicon	enriched	MIGS_amicon	Hubei_picorna_like_virus_61_strain_mosHB235903-tax1923144-GCF_001957495.1_ViralProj361635_genomic.fna	8681	0.0255513	0.687363	1.94286	71023874	978422	0.979371	0.975442	125	239	0.949314	35	1	25	21	21	14
5_28_A_S28	5_28_A_S28_MIGS	MIGS	amicon	enriched	MIGS_amicon	Tobacco_mild_green_mosaic_virus-tax12241-GCF_000847545.1_ViralProj14671_genomic.fna	6355	0.00551909	0.28749	0.516916	71023874	978422	1	1	27	34	0.974851	0	0	0	0	0	0
5_28_A_S28	5_28_A_S28_MIGS	MIGS	amicon	enriched	MIGS_amicon	Severe_acute_respiratory_syndrome_coronavirus_2-tax2697049-GCF_009858895.2_ASM985889v3_genomic.fna	29903	0.0235072	0.231616	0.470789	71023874	978422	0.994495	0.994495	115	138	0.984694	3	0	3	3	3	0
5_28_A_S28	5_28_A_S28_MIGS	MIGS	amicon	enriched	MIGS_amicon	Human_bocavirus_3_strain_W471-tax638313-GCF_000882855.1_ViralProj37291_genomic.fna	5242	0.00327057	0.186952	0.371423	71023874	978422	0	0	16	23	0.966985	0	0	0	0	0	0
5_28_A_S28	5_28_A_S28_MIGS	MIGS	amicon	enriched	MIGS_amicon	Sewage_associated_gemycircularvirus_4-tax1519399-GCF_000928235.1_ViralProj272438_genomic.fna	2115	0.00102205	0.223641	0.295981	71023874	978422	0	0	5	6	0.97855	0	0	0	0	0	0
5_28_A_S28	5_28_A_S28_MIGS	MIGS	amicon	enriched	MIGS_amicon	Wenzhou_picorna_like_virus_47_strain_WHCCII11151-tax1923634-GCF_001957975.1_ViralProj361705_genomic.fna	8235	0.00327057	0.201093	0.259259	71023874	978422	0.961538	0.961538	16	43	0.950598	1	0	1	1	1	0
5_28_A_S28	5_28_A_S28_MIGS	MIGS	amicon	enriched	MIGS_amicon	Tropical_soda_apple_mosaic_virus-tax327387-GCF_001654245.1_ViralProj322841_genomic.fna	6350	0.00245293	0.192283	0.249449	71023874	978422	0	0	12	13	0.98629	0	0	0	0	0	0
5_28_A_S28	5_28_A_S28_MIGS	MIGS	amicon	enriched	MIGS_amicon	Tobacco_mosaic_virus-tax12242-GCF_000854365.1_ViralProj15071_genomic.fna	6395	0.00204411	0.138702	0.201095	71023874	978422	0	0	10	13	0.97638	0	0	0	0	0	0
5_28_A_S28	5_28_A_S28_MIGS	MIGS	amicon	enriched	MIGS_amicon	Cactus_virus_X-tax112227-GCF_000856405.1_ViralProj14996_genomic.fna	6614	0.00163529	0.114908	0.163592	71023874	978422	0	0	8	9	0.977876	0	0	0	0	0	0
5_28_E_S26	5_28_E_S26_MIGS	MIGS	amicon	enriched	MIGS_amicon	Tomato_brown_rugose_fruit_virus-tax1761477-GCF_001461485.1_ViralProj304915_genomic.fna	6393	2.42212	0.989833	246.376	72838764	1009198	0.999681	0.999363	12222	13999	0.990798	24	240	4	2	2	22
5_28_E_S26	5_28_E_S26_MIGS	MIGS	amicon	enriched	MIGS_amicon	Tomato_mosaic_virus-tax12253-GCF_000853705.1_ViralProj14926_genomic.fna	6383	0.154578	0.98872	15.9536	72838764	1009198	0.997318	0.992122	780	918	0.983515	118	14	47	16	16	102
5_28_E_S26	5_28_E_S26_MIGS	MIGS	amicon	enriched	MIGS_amicon	Cucumber_green_mottle_mosaic_virus_strain_SH-tax12235-GCF_000849225.1_ViralProj14681_genomic.fna	6424	0.125248	0.972291	12.9298	72838764	1009198	0.988328	0.984895	632	717	0.978191	123	12	88	68	68	55
5_28_E_S26	5_28_E_S26_MIGS	MIGS	amicon	enriched	MIGS_amicon	Human_bocavirus_3_strain_W471-tax638313-GCF_000882855.1_ViralProj37291_genomic.fna	5242	0.0554896	0.871232	6.68047	72838764	1009198	1	0.998742	280	388	0.982258	15	7	4	0	0	15
5_28_E_S26	5_28_E_S26_MIGS	MIGS	amicon	enriched	MIGS_amicon	Pepper_mild_mottle_virus_strain_S-tax12239-GCF_000859645.1_ViralProj15148_genomic.fna	6357	0.0610386	0.950448	6.33931	72838764	1009198	0.997211	0.98675	308	400	0.975832	109	6	57	12	12	97
5_28_E_S26	5_28_E_S26_MIGS	MIGS	amicon	enriched	MIGS_amicon	Human_bocavirus_2c_PK-tax1511882-GCF_000882675.1_ViralProj33891_genomic.fna	5196	0.0449862	0.662433	5.87279	72838764	1009198	0.969231	0.965242	227	791	0.953807	63	2	61	54	53	10
5_28_E_S26	5_28_E_S26_MIGS	MIGS	amicon	enriched	MIGS_amicon	Severe_acute_respiratory_syndrome_coronavirus_2-tax2697049-GCF_009858895.2_ASM985889v3_genomic.fna	29903	0.145462	0.783333	3.04578	72838764	1009198	0.999559	0.998825	734	870	0.984624	22	2	8	3	3	19
5_28_E_S26	5_28_E_S26_MIGS	MIGS	amicon	enriched	MIGS_amicon	uncultured_crAssphage-tax1211417-GCF_000922395.1_ViralProj259336_genomic.fna	97065	0.404678	0.835914	2.76744	72838764	1009198	0.995338	0.990209	2042	2616	0.97395	440	2	189	90	89	351
5_28_E_S26	5_28_E_S26_MIGS	MIGS	amicon	enriched	MIGS_amicon	Tobacco_mild_green_mosaic_virus-tax12241-GCF_000847545.1_ViralProj14671_genomic.fna	6355	0.00792709	0.426593	0.800787	72838764	1009198	0.986301	0.986301	40	48	0.974168	1	0	1	1	1	0
5_28_E_S26	5_28_E_S26_MIGS	MIGS	amicon	enriched	MIGS_amicon	Hubei_picorna_like_virus_61_strain_mosHB235903-tax1923144-GCF_001957495.1_ViralProj361635_genomic.fna	8681	0.010107	0.503629	0.799332	72838764	1009198	1	1	51	97	0.950351	0	1	0	0	0	0
5_28_E_S26	5_28_E_S26_MIGS	MIGS	amicon	enriched	MIGS_amicon	Human_feces_pecovirus_strain_PeCV_NI-tax1820160-GCF_003726995.1_ASM372699v1_genomic.fna	2928	0.00198177	0.278005	0.443648	72838764	1009198	0	0	10	15	0.969851	0	0	0	0	0	0
5_28_E_S26	5_28_E_S26_MIGS	MIGS	amicon	enriched	MIGS_amicon	Tropical_soda_apple_mosaic_virus-tax327387-GCF_001654245.1_ViralProj322841_genomic.fna	6350	0.0043599	0.29748	0.427717	72838764	1009198	1	1	22	26	0.988147	1	0	0	0	0	1
5_28_E_S26	5_28_E_S26_MIGS	MIGS	amicon	enriched	MIGS_amicon	Sewage_associated_gemycircularvirus_4-tax1519399-GCF_000928235.1_ViralProj272438_genomic.fna	2115	0.000990886	0.190544	0.307329	72838764	1009198	0	0	5	5	0.978155	0	0	0	0	0	0
5_28_E_S26	5_28_E_S26_MIGS	MIGS	amicon	enriched	MIGS_amicon	Cactus_virus_X-tax112227-GCF_000856405.1_ViralProj14996_genomic.fna	6614	0.00297266	0.171001	0.286816	72838764	1009198	1	1	15	23	0.970473	0	0	0	0	0	0
5_28_E_S26	5_28_E_S26_MIGS	MIGS	amicon	enriched	MIGS_amicon	Melon_necrotic_spot_virus-tax11987-GCF_000865645.1_ViralProj15502_genomic.fna	4266	0.00178359	0.208861	0.254102	72838764	1009198	0	0	9	17	0.950163	0	0	0	0	0	0
5_28_E_S26	5_28_E_S26_MIGS	MIGS	amicon	enriched	MIGS_amicon	Parabacteroides_phage_YZ_2015b-tax1655645-GCF_001502355.1_ViralProj307816_genomic.fna	5001	0.00178359	0.20056	0.246951	72838764	1009198	0	0	9	10	0.985654	0	0	0	0	0	0
5_28_E_S26	5_28_E_S26_MIGS	MIGS	amicon	enriched	MIGS_amicon	Wuhan_insect_virus_23_strain_WHCCII13263-tax1923727-GCF_001921615.1_ViralMultiSegProj358547_genomic.fna	2858	0.000990886	0.173898	0.229531	72838764	1009198	0	0	5	7	0.957051	0	0	0	0	0	0
5_28_E_S26	5_28_E_S26_MIGS	MIGS	amicon	enriched	MIGS_amicon	Schlumbergera_virus_X_strain_K11-tax253700-GCF_000881915.1_ViralProj33189_genomic.fna	6633	0.00198177	0.161013	0.214383	72838764	1009198	0	0	10	18	0.945352	0	0	0	0	0	0
5_28_E_S26	5_28_E_S26_MIGS	MIGS	amicon	enriched	MIGS_amicon	Wenzhou_picorna_like_virus_47_strain_WHCCII11151-tax1923634-GCF_001957975.1_ViralProj361705_genomic.fna	8235	0.0025763	0.121069	0.201579	72838764	1009198	0	0	13	15	0.963705	0	0	0	0	0	0
5_28_E_S26	5_28_E_S26_MIGS	MIGS	amicon	enriched	MIGS_amicon	Tomato_bushy_stunt_virus_satellite_RNA-tax373058-GCF_000846405.1_ViralProj14430_genomic.fna	822	0.000198177	0.177616	0.177616	72838764	1009198	0	0	1	1	0.972603	0	0	0	0	0	0
5_28_E_S26	5_28_E_S26_MIGS	MIGS	amicon	enriched	MIGS_amicon	Carnation_mottle_virus-tax11986-GCF_000854705.1_ViralProj14993_genomic.fna	4003	0.000792709	0.10667	0.138646	72838764	1009198	0	0	4	4	0.967559	0	0	0	0	0	0
5_28_E_S26	5_28_E_S26_MIGS	MIGS	amicon	enriched	MIGS_amicon	Sewage_associated_circular_DNA_virus_30-tax1592097-GCF_000928415.1_ViralProj274070_genomic.fna	2741	0.000594531	0.124407	0.138271	72838764	1009198	0	0	3	4	0.952381	0	0	0	0	0	0
5_28_I_S25	5_28_I_S25_MIGS	MIGS	amicon	enriched	MIGS_amicon	Tomato_brown_rugose_fruit_virus-tax1761477-GCF_001461485.1_ViralProj304915_genomic.fna	6393	1.66354	0.990928	211.602	89771642	1248062	0.999523	0.999364	10381	12001	0.990466	28	213	4	3	3	25
5_28_I_S25	5_28_I_S25_MIGS	MIGS	amicon	enriched	MIGS_amicon	Human_bocavirus_2c_PK-tax1511882-GCF_000882675.1_ViralProj33891_genomic.fna	5196	0.344053	0.757891	55.9962	89771642	1248062	0.968233	0.958968	2147	8054	0.95312	195	13	124	96	93	102
5_28_I_S25	5_28_I_S25_MIGS	MIGS	amicon	enriched	MIGS_amicon	Cucumber_green_mottle_mosaic_virus_strain_SH-tax12235-GCF_000849225.1_ViralProj14681_genomic.fna	6424	0.158646	0.953611	20.3663	89771642	1248062	0.986932	0.984922	990	1128	0.976481	146	21	90	78	78	68
5_28_I_S25	5_28_I_S25_MIGS	MIGS	amicon	enriched	MIGS_amicon	Human_bocavirus_3_strain_W471-tax638313-GCF_000882855.1_ViralProj37291_genomic.fna	5242	0.111533	0.955361	16.9374	89771642	1248062	1	0.999093	696	1216	0.973594	32	17	4	0	0	32
5_28_I_S25	5_28_I_S25_MIGS	MIGS	amicon	enriched	MIGS_amicon	Severe_acute_respiratory_syndrome_coronavirus_2-tax2697049-GCF_009858895.2_ASM985889v3_genomic.fna	29903	0.461996	0.994315	12.1604	89771642	1248062	0.999882	0.999803	2883	3365	0.986816	134	10	5	3	3	131
5_28_I_S25	5_28_I_S25_MIGS	MIGS	amicon	enriched	MIGS_amicon	Tomato_mosaic_virus-tax12253-GCF_000853705.1_ViralProj14926_genomic.fna	6383	0.081246	0.97321	10.4261	89771642	1248062	0.994813	0.98843	507	582	0.982084	88	10	58	26	26	62
5_28_I_S25	5_28_I_S25_MIGS	MIGS	amicon	enriched	MIGS_amicon	Pepper_mild_mottle_virus_strain_S-tax12239-GCF_000859645.1_ViralProj15148_genomic.fna	6357	0.0634584	0.965078	8.15086	89771642	1248062	0.997019	0.986587	396	481	0.975394	162	7	63	14	14	148
5_28_I_S25	5_28_I_S25_MIGS	MIGS	amicon	enriched	MIGS_amicon	uncultured_crAssphage-tax1211417-GCF_000922395.1_ViralProj259336_genomic.fna	97065	0.244379	0.762726	2.08927	89771642	1248062	0.995235	0.990744	1525	1988	0.973188	225	2	101	52	50	175
5_28_I_S25	5_28_I_S25_MIGS	MIGS	amicon	enriched	MIGS_amicon	Human_bocavirus_4_NI_strain_HBoV4_NI_385-tax1511883-GCF_000886375.1_ViralProj38243_genomic.fna	5104	0.00640994	0.148315	1.01959	89771642	1248062	0.981595	0.972393	40	1525	0.952458	14	0	9	6	5	9
5_28_I_S25	5_28_I_S25_MIGS	MIGS	amicon	enriched	MIGS_amicon	Tropical_soda_apple_mosaic_virus-tax327387-GCF_001654245.1_ViralProj322841_genomic.fna	6350	0.00769193	0.485984	0.968189	89771642	1248062	1	1	48	55	0.98442	0	1	0	0	0	0
5_28_I_S25	5_28_I_S25_MIGS	MIGS	amicon	enriched	MIGS_amicon	Tobacco_mild_green_mosaic_virus-tax12241-GCF_000847545.1_ViralProj14671_genomic.fna	6355	0.0056087	0.377341	0.740834	89771642	1248062	1	1	35	43	0.971785	1	0	0	0	0	1
5_28_I_S25	5_28_I_S25_MIGS	MIGS	amicon	enriched	MIGS_amicon	Hubei_picorna_like_virus_61_strain_mosHB235903-tax1923144-GCF_001957495.1_ViralProj361635_genomic.fna	8681	0.00608944	0.393273	0.574473	89771642	1248062	1	1	38	94	0.94821	0	0	0	0	0	0
5_28_I_S25	5_28_I_S25_MIGS	MIGS	amicon	enriched	MIGS_amicon	Sewage_associated_gemycircularvirus_4-tax1519399-GCF_000928235.1_ViralProj272438_genomic.fna	2115	0.00112174	0.210402	0.442553	89771642	1248062	1	1	7	7	0.991173	0	0	0	0	0	0
5_28_I_S25	5_28_I_S25_MIGS	MIGS	amicon	enriched	MIGS_amicon	Gordonia_phage_GMA5-tax1647472-GCF_001736635.1_ViralProj343529_genomic.fna	17562	0.00576894	0.1895	0.263922	89771642	1248062	0.964706	0.964706	36	52	0.969668	3	0	3	3	3	0
5_28_I_S25	5_28_I_S25_MIGS	MIGS	amicon	enriched	MIGS_amicon	Carnation_mottle_virus-tax11986-GCF_000854705.1_ViralProj14993_genomic.fna	4003	0.00128199	0.209093	0.249063	89771642	1248062	0	0	8	11	0.974461	0	0	0	0	0	0
5_28_I_S25	5_28_I_S25_MIGS	MIGS	amicon	enriched	MIGS_amicon	Schlumbergera_virus_X_strain_K11-tax253700-GCF_000881915.1_ViralProj33189_genomic.fna	6633	0.00160248	0.16433	0.194633	89771642	1248062	0	0	10	23	0.94513	0	0	0	0	0	0
5_28_I_S25	5_28_I_S25_MIGS	MIGS	amicon	enriched	MIGS_amicon	Wuhan_insect_virus_23_strain_WHCCII13263-tax1923727-GCF_001921615.1_ViralMultiSegProj358547_genomic.fna	2858	0.000640994	0.10147	0.182645	89771642	1248062	0	0	4	4	0.988608	0	0	0	0	0	0
5_28_I_S25	5_28_I_S25_MIGS	MIGS	amicon	enriched	MIGS_amicon	Cactus_virus_X-tax112227-GCF_000856405.1_ViralProj14996_genomic.fna	6614	0.00144224	0.149834	0.16964	89771642	1248062	0	0	9	12	0.96687	0	0	0	0	0	0
5_28_I_S25	5_28_I_S25_MIGS	MIGS	amicon	enriched	MIGS_amicon	Tobacco_mosaic_virus-tax12242-GCF_000854365.1_ViralProj15071_genomic.fna	6395	0.00128199	0.134324	0.158874	89771642	1248062	0	0	8	11	0.959636	0	0	0	0	0	0
5_28_I_S25	5_28_I_S25_MIGS	MIGS	amicon	enriched	MIGS_amicon	Parabacteroides_phage_YZ_2015b-tax1655645-GCF_001502355.1_ViralProj307816_genomic.fna	5001	0.000961491	0.118576	0.152569	89771642	1248062	0	0	6	10	0.972187	0	0	0	0	0	0
6_02_Ac_S31	6_02_Ac_S31_MIGS	MIGS	amicon	enriched	MIGS_amicon	Tomato_brown_rugose_fruit_virus-tax1761477-GCF_001461485.1_ViralProj304915_genomic.fna	6393	0.331019	0.985453	63.0432	135654468	1880856	0.999677	0.999354	3113	3594	0.988762	45	60	4	2	2	43
6_02_Ac_S31	6_02_Ac_S31_MIGS	MIGS	amicon	enriched	MIGS_amicon	Tomato_mosaic_virus-tax12253-GCF_000853705.1_ViralProj14926_genomic.fna	6383	0.0204162	0.914774	3.9635	135654468	1880856	0.996885	0.991989	192	226	0.982258	31	3	18	7	7	24
6_02_Ac_S31	6_02_Ac_S31_MIGS	MIGS	amicon	enriched	MIGS_amicon	uncultured_crAssphage-tax1211417-GCF_000922395.1_ViralProj259336_genomic.fna	97065	0.274662	0.86745	3.54756	135654468	1880856	0.995136	0.98968	2583	3363	0.972464	758	3	314	148	146	612
6_02_Ac_S31	6_02_Ac_S31_MIGS	MIGS	amicon	enriched	MIGS_amicon	Cucumber_green_mottle_mosaic_virus_strain_SH-tax12235-GCF_000849225.1_ViralProj14681_genomic.fna	6424	0.0157375	0.844022	3.03098	135654468	1880856	0.98773	0.987048	148	177	0.974724	24	3	19	18	18	6
6_02_Ac_S31	6_02_Ac_S31_MIGS	MIGS	amicon	enriched	MIGS_amicon	Gordonia_phage_GMA5-tax1647472-GCF_001736635.1_ViralProj343529_genomic.fna	17562	0.032113	0.575447	2.17128	135654468	1880856	0.992694	0.992694	302	404	0.974817	24	1	24	24	24	0
6_02_Ac_S31	6_02_Ac_S31_MIGS	MIGS	amicon	enriched	MIGS_amicon	Pepper_mild_mottle_virus_strain_S-tax12239-GCF_000859645.1_ViralProj15148_genomic.fna	6357	0.00946378	0.776782	1.82901	135654468	1880856	0.99177	0.985597	89	101	0.974828	12	2	7	4	4	8
6_02_Ac_S31	6_02_Ac_S31_MIGS	MIGS	amicon	enriched	MIGS_amicon	Severe_acute_respiratory_syndrome_coronavirus_2-tax2697049-GCF_009858895.2_ASM985889v3_genomic.fna	29903	0.00531673	0.135873	0.215029	135654468	1880856	1	1	50	59	0.98846	0	0	0	0	0	0
6_02_Ac_S31	6_02_Ac_S31_MIGS	MIGS	amicon	enriched	MIGS_amicon	Human_bocavirus_3_strain_W471-tax638313-GCF_000882855.1_ViralProj37291_genomic.fna	5242	0.000850677	0.144601	0.196108	135654468	1880856	0	0	8	11	0.975952	0	0	0	0	0	0
6_02_Ac_S31	6_02_Ac_S31_MIGS	MIGS	amicon	enriched	MIGS_amicon	Pseudomonas_phage_PaMx42-tax1175662-GCF_001505875.1_ViralProj307949_genomic.fna	43225	0.00638007	0.129485	0.182903	135654468	1880856	0	0	60	83	0.972226	0	0	0	0	0	0
6_02_Ac_S31	6_02_Ac_S31_MIGS	MIGS	amicon	enriched	MIGS_amicon	Tobacco_mild_green_mosaic_virus-tax12241-GCF_000847545.1_ViralProj14671_genomic.fna	6355	0.000850677	0.114241	0.163336	135654468	1880856	0	0	8	10	0.974116	0	0	0	0	0	0
6_02_Ac_S31	6_02_Ac_S31_MIGS	MIGS	amicon	enriched	MIGS_amicon	Hubei_picorna_like_virus_61_strain_mosHB235903-tax1923144-GCF_001957495.1_ViralProj361635_genomic.fna	8681	0.000850677	0.105403	0.114157	135654468	1880856	0	0	8	21	0.941576	0	0	0	0	0	0
6_02_Nc_S27	6_02_Nc_S27_MIGS	MIGS	amicon	enriched	MIGS_amicon	Tomato_brown_rugose_fruit_virus-tax1761477-GCF_001461485.1_ViralProj304915_genomic.fna	6393	0.477475	0.989207	101.069	149433644	2067544	0.999521	0.999041	4936	5663	0.990634	35	97	6	3	3	32
6_02_Nc_S27	6_02_Nc_S27_MIGS	MIGS	amicon	enriched	MIGS_amicon	Human_bocavirus_3_strain_W471-tax638313-GCF_000882855.1_ViralProj37291_genomic.fna	5242	0.109212	0.976154	28.4014	149433644	2067544	0.999373	0.997491	1129	1344	0.986857	24	32	12	3	3	21
6_02_Nc_S27	6_02_Nc_S27_MIGS	MIGS	amicon	enriched	MIGS_amicon	Tomato_mosaic_virus-tax12253-GCF_000853705.1_ViralProj14926_genomic.fna	6383	0.0276657	0.923234	6.0412	149433644	2067544	0.996768	0.991382	286	341	0.98297	69	6	32	12	12	57
6_02_Nc_S27	6_02_Nc_S27_MIGS	MIGS	amicon	enriched	MIGS_amicon	Human_bocavirus_2c_PK-tax1511882-GCF_000882675.1_ViralProj33891_genomic.fna	5196	0.021765	0.64184	5.95997	149433644	2067544	0.974404	0.967423	225	765	0.955586	91	2	56	44	41	50
6_02_Nc_S27	6_02_Nc_S27_MIGS	MIGS	amicon	enriched	MIGS_amicon	Cucumber_green_mottle_mosaic_virus_strain_SH-tax12235-GCF_000849225.1_ViralProj14681_genomic.fna	6424	0.0263114	0.920766	5.58141	149433644	2067544	0.987452	0.986684	272	309	0.977811	71	6	52	49	49	22
6_02_Nc_S27	6_02_Nc_S27_MIGS	MIGS	amicon	enriched	MIGS_amicon	uncultured_crAssphage-tax1211417-GCF_000922395.1_ViralProj259336_genomic.fna	97065	0.304516	0.914016	4.34609	149433644	2067544	0.99569	0.990194	3148	4017	0.973885	994	4	389	171	169	825
6_02_Nc_S27	6_02_Nc_S27_MIGS	MIGS	amicon	enriched	MIGS_amicon	Pepper_mild_mottle_virus_strain_S-tax12239-GCF_000859645.1_ViralProj15148_genomic.fna	6357	0.0138328	0.83121	2.96901	149433644	2067544	0.999356	0.992278	143	176	0.977565	40	2	12	1	1	39
6_02_Nc_S27	6_02_Nc_S27_MIGS	MIGS	amicon	enriched	MIGS_amicon	Severe_acute_respiratory_syndrome_coronavirus_2-tax2697049-GCF_009858895.2_ASM985889v3_genomic.fna	29903	0.011221	0.276728	0.497776	149433644	2067544	1	1	116	130	0.990374	0	0	0	0	0	0
6_02_Nc_S27	6_02_Nc_S27_MIGS	MIGS	amicon	enriched	MIGS_amicon	Enterobacteria_phage_ID18_sensu_lato-tax489829-GCF_000867085.1_ViralProj16628_genomic.fna	5486	0.00154773	0.242982	0.413781	149433644	2067544	0	0	16	26	0.970635	0	0	0	0	0	0
6_02_Nc_S27	6_02_Nc_S27_MIGS	MIGS	amicon	enriched	MIGS_amicon	Tropical_soda_apple_mosaic_virus-tax327387-GCF_001654245.1_ViralProj322841_genomic.fna	6350	0.00135426	0.191654	0.305197	149433644	2067544	0	0	14	15	0.988054	0	0	0	0	0	0
6_02_Nc_S27	6_02_Nc_S27_MIGS	MIGS	amicon	enriched	MIGS_amicon	Wuhan_insect_virus_23_strain_WHCCII13263-tax1923727-GCF_001921615.1_ViralMultiSegProj358547_genomic.fna	2858	0.000580399	0.131561	0.279216	149433644	2067544	0.967742	0.967742	6	6	0.968376	1	0	1	1	1	0
6_02_Nc_S27	6_02_Nc_S27_MIGS	MIGS	amicon	enriched	MIGS_amicon	Tobacco_mild_green_mosaic_virus-tax12241-GCF_000847545.1_ViralProj14671_genomic.fna	6355	0.0011608	0.191188	0.254603	149433644	2067544	0	0	12	19	0.968352	0	0	0	0	0	0
6_02_Nc_S27	6_02_Nc_S27_MIGS	MIGS	amicon	enriched	MIGS_amicon	Hubei_picorna_like_virus_61_strain_mosHB235903-tax1923144-GCF_001957495.1_ViralProj361635_genomic.fna	8681	0.001451	0.21645	0.240295	149433644	2067544	0	0	15	27	0.95211	0	0	0	0	0	0
6_02_Nc_S27	6_02_Nc_S27_MIGS	MIGS	amicon	enriched	MIGS_amicon	Acinetobacter_phage_Petty-tax1406779-GCF_000916495.1_ViralProj240050_genomic.fna	40739	0.00493339	0.123027	0.161786	149433644	2067544	0.916667	0.916667	51	92	0.953322	1	0	1	1	1	0
6_02_Nc_S27	6_02_Nc_S27_MIGS	MIGS	amicon	enriched	MIGS_amicon	Sewage_associated_gemycircularvirus_4-tax1519399-GCF_000928235.1_ViralProj272438_genomic.fna	2115	0.000193466	0.134752	0.134752	149433644	2067544	0	0	2	2	0.982923	0	0	0	0	0	0
6_02_Sc_S29	6_02_Sc_S29_MIGS	MIGS	amicon	enriched	MIGS_amicon	Tomato_brown_rugose_fruit_virus-tax1761477-GCF_001461485.1_ViralProj304915_genomic.fna	6393	0.214128	0.993587	42.2789	137437792	1903536	0.99951	0.999021	2038	2293	0.990148	56	40	6	3	3	53
6_02_Sc_S29	6_02_Sc_S29_MIGS	MIGS	amicon	enriched	MIGS_amicon	Human_bocavirus_2c_PK-tax1511882-GCF_000882675.1_ViralProj33891_genomic.fna	5196	0.0677686	0.65281	17.0608	137437792	1903536	0.966995	0.961423	645	2080	0.952634	129	3	90	77	73	56
6_02_Sc_S29	6_02_Sc_S29_MIGS	MIGS	amicon	enriched	MIGS_amicon	Human_bocavirus_3_strain_W471-tax638313-GCF_000882855.1_ViralProj37291_genomic.fna	5242	0.0619899	0.950973	14.8096	137437792	1903536	0.999102	0.998654	590	761	0.980965	27	14	6	4	4	23
6_02_Sc_S29	6_02_Sc_S29_MIGS	MIGS	amicon	enriched	MIGS_amicon	Cucumber_green_mottle_mosaic_virus_strain_SH-tax12235-GCF_000849225.1_ViralProj14681_genomic.fna	6424	0.0151297	0.870486	3.0151	137437792	1903536	0.987013	0.986364	144	167	0.979209	27	3	21	20	20	7
6_02_Sc_S29	6_02_Sc_S29_MIGS	MIGS	amicon	enriched	MIGS_amicon	Tomato_mosaic_virus-tax12253-GCF_000853705.1_ViralProj14926_genomic.fna	6383	0.0105068	0.685884	2.07301	137437792	1903536	0.998825	0.996475	100	110	0.981306	5	2	3	1	1	4
6_02_Sc_S29	6_02_Sc_S29_MIGS	MIGS	amicon	enriched	MIGS_amicon	Pepper_mild_mottle_virus_strain_S-tax12239-GCF_000859645.1_ViralProj15148_genomic.fna	6357	0.00872061	0.680038	1.74343	137437792	1903536	0.98895	0.981584	83	100	0.968188	16	1	10	6	6	10
6_02_Sc_S29	6_02_Sc_S29_MIGS	MIGS	amicon	enriched	MIGS_amicon	uncultured_crAssphage-tax1211417-GCF_000922395.1_ViralProj259336_genomic.fna	97065	0.120618	0.678947	1.61879	137437792	1903536	0.995231	0.991097	1148	1437	0.973961	124	1	56	30	29	95
6_02_Sc_S29	6_02_Sc_S29_MIGS	MIGS	amicon	enriched	MIGS_amicon	Severe_acute_respiratory_syndrome_coronavirus_2-tax2697049-GCF_009858895.2_ASM985889v3_genomic.fna	29903	0.0224845	0.456075	0.922851	137437792	1903536	1	1	214	241	0.99082	0	0	0	0	0	0
6_02_Sc_S29	6_02_Sc_S29_MIGS	MIGS	amicon	enriched	MIGS_amicon	Sewage_associated_gemycircularvirus_4-tax1519399-GCF_000928235.1_ViralProj272438_genomic.fna	2115	0.000315203	0.138061	0.197636	137437792	1903536	0	0	3	3	0.974664	0	0	0	0	0	0
6_02_Sc_S29	6_02_Sc_S29_MIGS	MIGS	amicon	enriched	MIGS_amicon	Tobacco_mild_green_mosaic_virus-tax12241-GCF_000847545.1_ViralProj14671_genomic.fna	6355	0.000945609	0.140205	0.189457	137437792	1903536	0	0	9	11	0.971988	0	0	0	0	0	0
6_02_Sc_S29	6_02_Sc_S29_MIGS	MIGS	amicon	enriched	MIGS_amicon	Tropical_soda_apple_mosaic_virus-tax327387-GCF_001654245.1_ViralProj322841_genomic.fna	6350	0.000840541	0.130079	0.167244	137437792	1903536	0	0	8	11	0.991191	0	0	0	0	0	0
6_09_N1_S30	6_09_N1_S30_MIGS	MIGS	amicon	enriched	MIGS_amicon	Tomato_brown_rugose_fruit_virus-tax1761477-GCF_001461485.1_ViralProj304915_genomic.fna	6393	5.82953	0.993274	556.957	67305300	939218	0.999684	0.999053	27376	31373	0.990615	20	529	6	2	2	18
6_09_N1_S30	6_09_N1_S30_MIGS	MIGS	amicon	enriched	MIGS_amicon	Tomato_mosaic_virus-tax12253-GCF_000853705.1_ViralProj14926_genomic.fna	6383	0.360939	0.98308	34.8093	67305300	939218	0.997739	0.992085	1695	1998	0.983425	134	35	49	14	14	120
6_09_N1_S30	6_09_N1_S30_MIGS	MIGS	amicon	enriched	MIGS_amicon	Cucumber_green_mottle_mosaic_virus_strain_SH-tax12235-GCF_000849225.1_ViralProj14681_genomic.fna	6424	0.295352	0.991283	28.4479	67305300	939218	0.989914	0.986009	1387	1636	0.977853	155	30	86	62	62	93
6_09_N1_S30	6_09_N1_S30_MIGS	MIGS	amicon	enriched	MIGS_amicon	Pepper_mild_mottle_virus_strain_S-tax12239-GCF_000859645.1_ViralProj15148_genomic.fna	6357	0.196972	0.990876	19.1919	67305300	939218	0.99916	0.987741	925	1117	0.977764	208	19	73	5	5	203
6_09_N1_S30	6_09_N1_S30_MIGS	MIGS	amicon	enriched	MIGS_amicon	Human_bocavirus_3_strain_W471-tax638313-GCF_000882855.1_ViralProj37291_genomic.fna	5242	0.0376909	0.815338	4.02747	67305300	939218	0.999	0.998	177	201	0.988144	8	3	4	2	2	6
6_09_N1_S30	6_09_N1_S30_MIGS	MIGS	amicon	enriched	MIGS_amicon	Severe_acute_respiratory_syndrome_coronavirus_2-tax2697049-GCF_009858895.2_ASM985889v3_genomic.fna	29903	0.153319	0.772565	3.02314	67305300	939218	0.999864	0.999051	720	827	0.988196	17	2	7	1	1	16
6_09_N1_S30	6_09_N1_S30_MIGS	MIGS	amicon	enriched	MIGS_amicon	Tropical_soda_apple_mosaic_virus-tax327387-GCF_001654245.1_ViralProj322841_genomic.fna	6350	0.0278955	0.786772	2.65433	67305300	939218	0.994857	0.994122	131	146	0.984298	15	2	8	7	7	8
6_09_N1_S30	6_09_N1_S30_MIGS	MIGS	amicon	enriched	MIGS_amicon	Hubei_picorna_like_virus_61_strain_mosHB235903-tax1923144-GCF_001957495.1_ViralProj361635_genomic.fna	8681	0.018739	0.608916	1.34892	67305300	939218	0.996454	0.992908	88	183	0.947424	8	1	2	1	1	7
6_09_N1_S30	6_09_N1_S30_MIGS	MIGS	amicon	enriched	MIGS_amicon	Tobacco_mild_green_mosaic_virus-tax12241-GCF_000847545.1_ViralProj14671_genomic.fna	6355	0.0125636	0.537687	1.21023	67305300	939218	0.98951	0.98951	59	78	0.976583	6	1	3	3	3	3
6_09_N1_S30	6_09_N1_S30_MIGS	MIGS	amicon	enriched	MIGS_amicon	Wuhan_insect_virus_23_strain_WHCCII13263-tax1923727-GCF_001921615.1_ViralMultiSegProj358547_genomic.fna	2858	0.00511063	0.555983	1.02379	67305300	939218	1	1	24	30	0.975462	0	1	0	0	0	0
6_09_N1_S30	6_09_N1_S30_MIGS	MIGS	amicon	enriched	MIGS_amicon	uncultured_crAssphage-tax1211417-GCF_000922395.1_ViralProj259336_genomic.fna	97065	0.0853902	0.341184	0.547314	67305300	939218	0.996479	0.991197	401	523	0.973716	14	0	5	2	2	12
6_09_N1_S30	6_09_N1_S30_MIGS	MIGS	amicon	enriched	MIGS_amicon	Human_feces_pecovirus_strain_PeCV_NI-tax1820160-GCF_003726995.1_ASM372699v1_genomic.fna	2928	0.00234237	0.29474	0.51127	67305300	939218	0	0	11	14	0.976416	0	0	0	0	0	0
6_09_N1_S30	6_09_N1_S30_MIGS	MIGS	amicon	enriched	MIGS_amicon	Tobacco_mosaic_virus-tax12242-GCF_000854365.1_ViralProj15071_genomic.fna	6395	0.00362003	0.231431	0.375137	67305300	939218	0	0	17	52	0.946684	0	0	0	0	0	0
6_09_N1_S30	6_09_N1_S30_MIGS	MIGS	amicon	enriched	MIGS_amicon	Sewage_associated_gemycircularvirus_6-tax1519401-GCF_000930835.1_ViralProj272467_genomic.fna	2147	0.00127766	0.126223	0.311598	67305300	939218	0	0	6	6	0.977003	0	0	0	0	0	0
6_09_N1_S30	6_09_N1_S30_MIGS	MIGS	amicon	enriched	MIGS_amicon	Parabacteroides_phage_YZ_2015b-tax1655645-GCF_001502355.1_ViralProj307816_genomic.fna	5001	0.00234237	0.186763	0.266347	67305300	939218	0	0	11	16	0.983613	0	0	0	0	0	0
6_09_N1_S30	6_09_N1_S30_MIGS	MIGS	amicon	enriched	MIGS_amicon	Garlic_common_latent_virus-tax47900-GCF_000896535.1_ViralProj78925_genomic.fna	8638	0.00319415	0.182102	0.237323	67305300	939218	0	0	15	39	0.943837	0	0	0	0	0	0
6_09_N1_S30	6_09_N1_S30_MIGS	MIGS	amicon	enriched	MIGS_amicon	Human_bocavirus_2c_PK-tax1511882-GCF_000882675.1_ViralProj33891_genomic.fna	5196	0.00170354	0.113356	0.205928	67305300	939218	0.968254	0.968254	8	40	0.95034	2	0	2	2	2	0
6_09_N1_S30	6_09_N1_S30_MIGS	MIGS	amicon	enriched	MIGS_amicon	HCBI9_212_virus-tax1516080-GCF_000923995.1_ViralProj257700_genomic.fna	2121	0.000638829	0.182461	0.182461	67305300	939218	0	0	3	5	0.962835	0	0	0	0	0	0
6_09_N1_S30	6_09_N1_S30_MIGS	MIGS	amicon	enriched	MIGS_amicon	uncultured_phage_WW_nAnB-tax1074044-GCF_000954235.1_ViralProj276713_genomic.fna	4817	0.0014906	0.119161	0.177081	67305300	939218	0	0	7	25	0.942046	0	0	0	0	0	0
6_09_N1_S30	6_09_N1_S30_MIGS	MIGS	amicon	enriched	MIGS_amicon	Wenzhou_picorna_like_virus_47_strain_WHCCII11151-tax1923634-GCF_001957975.1_ViralProj361705_genomic.fna	8235	0.00212943	0.156041	0.167335	67305300	939218	0	0	10	33	0.944298	0	0	0	0	0	0
6_09_N1_S30	6_09_N1_S30_MIGS	MIGS	amicon	enriched	MIGS_amicon	Cactus_virus_X-tax112227-GCF_000856405.1_ViralProj14996_genomic.fna	6614	0.00191649	0.101754	0.166465	67305300	939218	0	0	9	12	0.970931	0	0	0	0	0	0
6_09_N1_S30	6_09_N1_S30_MIGS	MIGS	amicon	enriched	MIGS_amicon	Paprika_mild_mottle_virus_strain_Japanese-tax35281-GCF_000853745.1_ViralProj14935_genomic.fna	6524	0.00170354	0.108216	0.155579	67305300	939218	0	0	8	9	0.990095	0	0	0	0	0	0
6_09_N1_S30	6_09_N1_S30_MIGS	MIGS	amicon	enriched	MIGS_amicon	Southern_bean_mosaic_virus-tax12139-GCF_000860745.1_ViralProj15356_genomic.fna	4132	0.000851772	0.142304	0.142304	67305300	939218	0	0	4	5	0.968817	0	0	0	0	0	0
6_09_N1_S30	6_09_N1_S30_MIGS	MIGS	amicon	enriched	MIGS_amicon	Sewage_associated_gemycircularvirus_4-tax1519399-GCF_000928235.1_ViralProj272438_genomic.fna	2115	0.000425886	0.138061	0.138061	67305300	939218	0	0	2	2	0.986301	0	0	0	0	0	0
6_09_N1_S30	6_09_N1_S30_MIGS	MIGS	amicon	enriched	MIGS_amicon	Carnation_mottle_virus-tax11986-GCF_000854705.1_ViralProj14993_genomic.fna	4003	0.000851772	0.132151	0.132151	67305300	939218	0	0	4	4	0.974214	0	0	0	0	0	0
6_09_N1_S30	6_09_N1_S30_MIGS	MIGS	amicon	enriched	MIGS_amicon	Schlumbergera_virus_X_strain_K11-tax253700-GCF_000881915.1_ViralProj33189_genomic.fna	6633	0.00127766	0.131765	0.131765	67305300	939218	0	0	6	12	0.942097	0	0	0	0	0	0
6_09_S1_S33	6_09_S1_S33_MIGS	MIGS	amicon	enriched	MIGS_amicon	Tomato_brown_rugose_fruit_virus-tax1761477-GCF_001461485.1_ViralProj304915_genomic.fna	6393	3.69188	0.990458	354.176	67911660	953280	0.999683	0.999048	17597	20832	0.990284	29	339	6	2	2	27
6_09_S1_S33	6_09_S1_S33_MIGS	MIGS	amicon	enriched	MIGS_amicon	Cucumber_green_mottle_mosaic_virus_strain_SH-tax12235-GCF_000849225.1_ViralProj14681_genomic.fna	6424	0.306311	0.98132	29.3954	67911660	953280	0.987512	0.985541	1460	1768	0.977396	158	31	88	76	76	82
6_09_S1_S33	6_09_S1_S33_MIGS	MIGS	amicon	enriched	MIGS_amicon	Human_bocavirus_2c_PK-tax1511882-GCF_000882675.1_ViralProj33891_genomic.fna	5196	0.189241	0.646844	23.2481	67911660	953280	0.965021	0.959671	902	3698	0.952922	137	4	98	85	83	54
6_09_S1_S33	6_09_S1_S33_MIGS	MIGS	amicon	enriched	MIGS_amicon	Human_bocavirus_3_strain_W471-tax638313-GCF_000882855.1_ViralProj37291_genomic.fna	5242	0.195326	0.973865	22.5286	67911660	953280	0.99914	0.997634	931	1312	0.980509	34	23	11	4	4	30
6_09_S1_S33	6_09_S1_S33_MIGS	MIGS	amicon	enriched	MIGS_amicon	Tomato_mosaic_virus-tax12253-GCF_000853705.1_ViralProj14926_genomic.fna	6383	0.157142	0.970703	15.1104	67911660	953280	0.996273	0.989883	749	911	0.981946	95	15	57	21	20	75
6_09_S1_S33	6_09_S1_S33_MIGS	MIGS	amicon	enriched	MIGS_amicon	Severe_acute_respiratory_syndrome_coronavirus_2-tax2697049-GCF_009858895.2_ASM985889v3_genomic.fna	29903	0.51947	0.993111	10.3295	67911660	953280	0.999875	0.999707	2476	2931	0.986499	103	9	7	3	3	100
6_09_S1_S33	6_09_S1_S33_MIGS	MIGS	amicon	enriched	MIGS_amicon	Pepper_mild_mottle_virus_strain_S-tax12239-GCF_000859645.1_ViralProj15148_genomic.fna	6357	0.100495	0.974044	9.87573	67911660	953280	0.998162	0.988789	479	596	0.974732	194	10	61	10	10	184
6_09_S1_S33	6_09_S1_S33_MIGS	MIGS	amicon	enriched	MIGS_amicon	Tropical_soda_apple_mosaic_virus-tax327387-GCF_001654245.1_ViralProj322841_genomic.fna	6350	0.0138469	0.620787	1.31622	67911660	953280	0.995122	0.995122	66	83	0.983708	1	1	1	1	1	0
6_09_S1_S33	6_09_S1_S33_MIGS	MIGS	amicon	enriched	MIGS_amicon	Hubei_picorna_like_virus_61_strain_mosHB235903-tax1923144-GCF_001957495.1_ViralProj361635_genomic.fna	8681	0.0138469	0.464578	1.01613	67911660	953280	0.987692	0.981538	66	134	0.948362	13	0	6	4	4	9
6_09_S1_S33	6_09_S1_S33_MIGS	MIGS	amicon	enriched	MIGS_amicon	Tobacco_mild_green_mosaic_virus-tax12241-GCF_000847545.1_ViralProj14671_genomic.fna	6355	0.00797247	0.442329	0.768529	67911660	953280	1	1	38	49	0.970619	0	0	0	0	0	0
6_09_S1_S33	6_09_S1_S33_MIGS	MIGS	amicon	enriched	MIGS_amicon	uncultured_crAssphage-tax1211417-GCF_000922395.1_ViralProj259336_genomic.fna	97065	0.0505623	0.223459	0.327296	67911660	953280	0.99005	0.9801	241	303	0.976615	4	0	4	2	2	2
6_09_S1_S33	6_09_S1_S33_MIGS	MIGS	amicon	enriched	MIGS_amicon	Tobacco_mosaic_virus-tax12242-GCF_000854365.1_ViralProj15071_genomic.fna	6395	0.00293723	0.186396	0.284285	67911660	953280	0	0	14	28	0.964508	0	0	0	0	0	0
6_09_S1_S33	6_09_S1_S33_MIGS	MIGS	amicon	enriched	MIGS_amicon	Wuhan_insect_virus_23_strain_WHCCII13263-tax1923727-GCF_001921615.1_ViralMultiSegProj358547_genomic.fna	2858	0.00104901	0.130861	0.223233	67911660	953280	0	0	5	7	0.955988	0	0	0	0	0	0
6_09_S1_S33	6_09_S1_S33_MIGS	MIGS	amicon	enriched	MIGS_amicon	Sewage_associated_gemycircularvirus_4-tax1519399-GCF_000928235.1_ViralProj272438_genomic.fna	2115	0.000629406	0.206147	0.206147	67911660	953280	0	0	3	3	0.983987	0	0	0	0	0	0
6_09_S1_S33	6_09_S1_S33_MIGS	MIGS	amicon	enriched	MIGS_amicon	Bovine_coronavirus-tax11128-GCF_000862505.1_ViralProj15385_genomic.fna	31028	0.0100705	0.146384	0.200883	67911660	953280	0	0	48	229	0.980549	0	0	0	0	0	0
6_09_S1_S33	6_09_S1_S33_MIGS	MIGS	amicon	enriched	MIGS_amicon	Rhopalosiphum_padi_virus-tax66834-GCF_000849085.1_ViralProj14648_genomic.fna	10011	0.00293723	0.11847	0.192089	67911660	953280	0	0	14	19	0.96405	0	0	0	0	0	0
6_09_S1_S33	6_09_S1_S33_MIGS	MIGS	amicon	enriched	MIGS_amicon	Cactus_virus_X-tax112227-GCF_000856405.1_ViralProj14996_genomic.fna	6614	0.00104901	0.105836	0.105836	67911660	953280	0	0	5	6	0.974846	0	0	0	0	0	0
630-N	630-N_ILLUMINA	ILLUMINA	MOS & COL	unenriched	Illumina_unenriched	uncultured_crAssphage-tax1211417-GCF_000922395.1_ViralProj259336_genomic.fna	97065	0.261658	0.997105	102.313	4177966696	54973246	0.998266	0.989879	71921	87581	0.97347	6158	104	969	166	162	5996
630-N	630-N_ILLUMINA	ILLUMINA	MOS & COL	unenriched	Illumina_unenriched	Tomato_brown_rugose_fruit_virus-tax1761477-GCF_001461485.1_ViralProj304915_genomic.fna	6393	0.00741452	0.974816	39.7116	4177966696	54973246	0.999649	0.998946	2038	2524	0.987655	47	24	6	2	2	45
630-N	630-N_ILLUMINA	ILLUMINA	MOS & COL	unenriched	Illumina_unenriched	Cucumber_green_mottle_mosaic_virus_strain_SH-tax12235-GCF_000849225.1_ViralProj14681_genomic.fna	6424	0.00128426	0.889788	6.86737	4177966696	54973246	0.98649	0.986197	353	445	0.97398	68	5	47	46	46	22
630-N	630-N_ILLUMINA	ILLUMINA	MOS & COL	unenriched	Illumina_unenriched	Acinetobacter_phage_Petty-tax1406779-GCF_000916495.1_ViralProj240050_genomic.fna	40739	0.00275407	0.63951	2.51638	4177966696	54973246	0.986892	0.980913	757	1481	0.950687	305	1	166	114	110	195
630-N	630-N_ILLUMINA	ILLUMINA	MOS & COL	unenriched	Illumina_unenriched	Parabacteroides_phage_YZ_2015b-tax1655645-GCF_001502355.1_ViralProj307816_genomic.fna	5001	0.000225564	0.741252	1.66627	4177966696	54973246	1	0.995283	62	77	0.981032	5	2	1	0	0	5
630-N	630-N_ILLUMINA	ILLUMINA	MOS & COL	unenriched	Illumina_unenriched	Tomato_mosaic_virus-tax12253-GCF_000853705.1_ViralProj14926_genomic.fna	6383	0.000280136	0.633871	1.49303	4177966696	54973246	0.993506	0.993506	77	103	0.976303	6	1	3	3	3	3
630-N	630-N_ILLUMINA	ILLUMINA	MOS & COL	unenriched	Illumina_unenriched	Pepper_mild_mottle_virus_strain_S-tax12239-GCF_000859645.1_ViralProj15148_genomic.fna	6357	0.000258307	0.559698	1.38996	4177966696	54973246	0.992462	0.987437	71	91	0.973829	12	1	5	3	3	9
630-N	630-N_ILLUMINA	ILLUMINA	MOS & COL	unenriched	Illumina_unenriched	Enterobacteria_phage_ID18_sensu_lato-tax489829-GCF_000867085.1_ViralProj16628_genomic.fna	5486	0.000211012	0.778527	1.38881	4177966696	54973246	0.991803	0.983607	58	86	0.970242	2	1	2	1	1	1
630-N	630-N_ILLUMINA	ILLUMINA	MOS & COL	unenriched	Illumina_unenriched	Human_feces_pecovirus_strain_PeCV_NI-tax1820160-GCF_003726995.1_ASM372699v1_genomic.fna	2928	9.82296e-05	0.587432	1.26844	4177966696	54973246	1	1	27	38	0.976281	0	1	0	0	0	0
630-N	630-N_ILLUMINA	ILLUMINA	MOS & COL	unenriched	Illumina_unenriched	Faecalibacterium_phage_FP_Mushu-tax2070185-GCF_002958095.1_ASM295809v1_genomic.fna	36636	0.00124788	0.658451	1.22953	4177966696	54973246	0.993893	0.993893	343	394	0.979963	12	1	4	4	4	8
630-N	630-N_ILLUMINA	ILLUMINA	MOS & COL	unenriched	Illumina_unenriched	Faecalibacterium_phage_FP_Toutatis-tax2070187-GCF_002958115.1_ASM295811v1_genomic.fna	54725	0.00173903	0.57809	1.16789	4177966696	54973246	0.998331	0.996107	478	586	0.977973	27	1	7	3	3	24
630-N	630-N_ILLUMINA	ILLUMINA	MOS & COL	unenriched	Illumina_unenriched	Salmonella_phage_7_11-tax1054968-GCF_000892955.1_ViralProj72387_genomic.fna	89916	0.00277953	0.552616	1.14113	4177966696	54973246	0.995739	0.992188	764	1030	0.968006	37	1	22	12	12	25
630-N	630-N_ILLUMINA	ILLUMINA	MOS & COL	unenriched	Illumina_unenriched	Sewage_associated_gemycircularvirus_4-tax1519399-GCF_000928235.1_ViralProj272438_genomic.fna	2115	7.27627e-05	0.718676	1.12577	4177966696	54973246	1	1	20	24	0.979441	0	1	0	0	0	0
630-N	630-N_ILLUMINA	ILLUMINA	MOS & COL	unenriched	Illumina_unenriched	Faecalibacterium_phage_FP_Taranis-tax2070186-GCF_002958105.1_ASM295810v1_genomic.fna	54286	0.001488	0.585271	1.0133	4177966696	54973246	0.996606	0.992081	409	522	0.975524	19	1	7	3	3	16
630-N	630-N_ILLUMINA	ILLUMINA	MOS & COL	unenriched	Illumina_unenriched	Faecalibacterium_phage_FP_Lagaffe-tax2070183-GCF_002958075.1_ASM295807v1_genomic.fna	48211	0.00112055	0.551202	0.859182	4177966696	54973246	0.994152	0.994152	308	376	0.974122	2	1	1	1	1	1
630-N	630-N_ILLUMINA	ILLUMINA	MOS & COL	unenriched	Illumina_unenriched	Picalivirus_A-tax1224515-GCF_004128835.1_ASM412883v1_genomic.fna	8966	0.000203735	0.434642	0.760094	4177966696	54973246	0.985401	0.985401	56	79	0.974933	3	0	2	2	2	1
630-N	630-N_ILLUMINA	ILLUMINA	MOS & COL	unenriched	Illumina_unenriched	Wuhan_insect_virus_23_strain_WHCCII13263-tax1923727-GCF_001921615.1_ViralMultiSegProj358547_genomic.fna	2858	5.4572e-05	0.30126	0.613716	4177966696	54973246	1	1	15	22	0.975146	0	0	0	0	0	0
630-N	630-N_ILLUMINA	ILLUMINA	MOS & COL	unenriched	Illumina_unenriched	Faecalibacterium_phage_FP_Brigit-tax2070181-GCF_002958055.1_ASM295805v1_genomic.fna	61716	0.000964105	0.415532	0.574632	4177966696	54973246	1	1	265	333	0.972775	1	0	0	0	0	1
630-N	630-N_ILLUMINA	ILLUMINA	MOS & COL	unenriched	Illumina_unenriched	Streptococcus_phage_SMP-tax413066-GCF_000867905.1_ViralProj18529_genomic.fna	36019	0.000542082	0.182154	0.564757	4177966696	54973246	0.978562	0.972257	149	530	0.935626	54	0	44	34	34	20
630-N	630-N_ILLUMINA	ILLUMINA	MOS & COL	unenriched	Illumina_unenriched	Wenzhou_picorna_like_virus_47_strain_WHCCII11151-tax1923634-GCF_001957975.1_ViralProj361705_genomic.fna	8235	0.000123697	0.307468	0.51949	4177966696	54973246	1	1	34	78	0.947115	0	0	0	0	0	0
630-N	630-N_ILLUMINA	ILLUMINA	MOS & COL	unenriched	Illumina_unenriched	Aeromonas_virus_phiO18P-tax393598-GCF_000873905.1_ViralProj19769_genomic.fna	33985	0.000469319	0.31049	0.51458	4177966696	54973246	0.992063	0.988095	129	365	0.940952	8	0	3	2	2	6
630-N	630-N_ILLUMINA	ILLUMINA	MOS & COL	unenriched	Illumina_unenriched	Faecalibacterium_phage_FP_Epona-tax2070182-GCF_002958065.1_ASM295806v1_genomic.fna	49573	0.000647588	0.356384	0.476267	4177966696	54973246	0	0	178	224	0.97295	0	0	0	0	0	0
630-N	630-N_ILLUMINA	ILLUMINA	MOS & COL	unenriched	Illumina_unenriched	Human_polyomavirus_1-tax1891762-GCF_000837865.1_ViralProj14074_genomic.fna	5153	5.82101e-05	0.356879	0.424413	4177966696	54973246	0	0	16	16	0.991365	0	0	0	0	0	0
630-N	630-N_ILLUMINA	ILLUMINA	MOS & COL	unenriched	Illumina_unenriched	Merkel_cell_polyomavirus-tax493803-GCF_000874865.1_ViralProj28509_genomic.fna	5387	5.82101e-05	0.330796	0.390013	4177966696	54973246	0	0	16	23	0.98484	0	0	0	0	0	0
630-N	630-N_ILLUMINA	ILLUMINA	MOS & COL	unenriched	Illumina_unenriched	Faecalibacterium_phage_FP_Lugh-tax2070184-GCF_002958085.1_ASM295808v1_genomic.fna	34075	0.000356537	0.29843	0.378195	4177966696	54973246	0	0	98	177	0.958705	0	0	0	0	0	0
630-N	630-N_ILLUMINA	ILLUMINA	MOS & COL	unenriched	Illumina_unenriched	Aeromonas_phage_vB_AsaM_56-tax1127514-GCF_000901775.1_ViralProj181214_genomic.fna	43551	0.000418385	0.146885	0.35106	4177966696	54973246	0.96224	0.96224	115	374	0.93845	29	0	29	29	29	0
630-N	630-N_ILLUMINA	ILLUMINA	MOS & COL	unenriched	Illumina_unenriched	Aeromonas_phage_AhSzw_1-tax2138299-GCF_003044105.1_ASM304410v1_genomic.fna	115739	0.00100412	0.234968	0.319624	4177966696	54973246	0.987342	0.987342	276	584	0.950342	1	0	1	1	1	0
630-N	630-N_ILLUMINA	ILLUMINA	MOS & COL	unenriched	Illumina_unenriched	Escherichia_phage_K1_dep_1-tax698487-GCF_001308535.1_ViralProj298066_genomic.fna	41632	0.000345623	0.17806	0.309233	4177966696	54973246	1	1	95	238	0.977775	0	0	0	0	0	0
630-N	630-N_ILLUMINA	ILLUMINA	MOS & COL	unenriched	Illumina_unenriched	Gordonia_phage_Mahdia-tax2047873-GCF_002956515.1_ASM295651v1_genomic.fna	42475	0.000309241	0.155503	0.260859	4177966696	54973246	0.991525	0.991525	85	169	0.956244	1	0	1	1	1	0
630-N	630-N_ILLUMINA	ILLUMINA	MOS & COL	unenriched	Illumina_unenriched	Pseudomonas_phage_LKA1-tax386793-GCF_000872125.1_ViralProj21045_genomic.fna	41593	0.000283774	0.170269	0.252182	4177966696	54973246	1	1	78	150	0.950132	0	0	0	0	0	0
630-N	630-N_ILLUMINA	ILLUMINA	MOS & COL	unenriched	Illumina_unenriched	Faecalibacterium_phage_FP_oengus-tax2070188-GCF_002958125.1_ASM295812v1_genomic.fna	58391	0.000385642	0.200956	0.242383	4177966696	54973246	0	0	106	140	0.969737	0	0	0	0	0	0
630-N	630-N_ILLUMINA	ILLUMINA	MOS & COL	unenriched	Illumina_unenriched	JC_polyomavirus_strain_Mad1-tax10632-GCF_000863805.1_ViralProj15477_genomic.fna	5130	3.27432e-05	0.22729	0.24191	4177966696	54973246	0	0	9	11	0.970096	0	0	0	0	0	0
630-N	630-N_ILLUMINA	ILLUMINA	MOS & COL	unenriched	Illumina_unenriched	Lactococcus_phage_asccphi28-tax503388-GCF_000872725.1_ViralProj28985_genomic.fna	18762	0.000120058	0.216182	0.239687	4177966696	54973246	0	0	33	66	0.948764	0	0	0	0	0	0
630-N	630-N_ILLUMINA	ILLUMINA	MOS & COL	unenriched	Illumina_unenriched	Carnation_mottle_virus-tax11986-GCF_000854705.1_ViralProj14993_genomic.fna	4003	2.91051e-05	0.16038	0.232326	4177966696	54973246	0	0	8	13	0.958502	0	0	0	0	0	0
630-N	630-N_ILLUMINA	ILLUMINA	MOS & COL	unenriched	Illumina_unenriched	Tobacco_mild_green_mosaic_virus-tax12241-GCF_000847545.1_ViralProj14671_genomic.fna	6355	4.00195e-05	0.149646	0.232101	4177966696	54973246	0	0	11	13	0.970142	0	0	0	0	0	0
630-N	630-N_ILLUMINA	ILLUMINA	MOS & COL	unenriched	Illumina_unenriched	Pseudomonas_phage_PaMx11-tax1175657-GCF_001503615.1_ViralProj307951_genomic.fna	59878	0.000374728	0.182989	0.222836	4177966696	54973246	1	1	103	189	0.963972	0	0	0	0	0	0
630-N	630-N_ILLUMINA	ILLUMINA	MOS & COL	unenriched	Illumina_unenriched	Gordonia_phage_Gsput1-tax1622193-GCF_001736655.1_ViralProj343533_genomic.fna	43505	0.000251031	0.177635	0.211585	4177966696	54973246	0	0	69	97	0.973684	0	0	0	0	0	0
630-N	630-N_ILLUMINA	ILLUMINA	MOS & COL	unenriched	Illumina_unenriched	Cronobacter_phage_vB_CsaM_GAP161-tax1141138-GCF_000901535.1_ViralProj179412_genomic.fna	178193	0.000971382	0.160534	0.201607	4177966696	54973246	0	0	267	666	0.980184	0	0	0	0	0	0
630-N	630-N_ILLUMINA	ILLUMINA	MOS & COL	unenriched	Illumina_unenriched	Escherichia_phage_K1_dep_4-tax698486-GCF_001308815.1_ViralProj298067_genomic.fna	43587	0.000218288	0.13816	0.186432	4177966696	54973246	1	1	60	170	0.979296	0	0	0	0	0	0
630-N	630-N_ILLUMINA	ILLUMINA	MOS & COL	unenriched	Illumina_unenriched	Gordonia_phage_Gustav-tax2047872-GCF_002956505.1_ASM295650v1_genomic.fna	44408	0.000229202	0.125563	0.181184	4177966696	54973246	1	1	63	163	0.946602	0	0	0	0	0	0
630-N	630-N_ILLUMINA	ILLUMINA	MOS & COL	unenriched	Illumina_unenriched	Parabacteroides_phage_YZ_2015a-tax1655644-GCF_001502975.1_ViralProj307817_genomic.fna	4623	2.18288e-05	0.17759	0.17759	4177966696	54973246	0	0	6	15	0.953947	0	0	0	0	0	0
630-N	630-N_ILLUMINA	ILLUMINA	MOS & COL	unenriched	Illumina_unenriched	Escherichia_virus_M13-tax1977402-GCF_000845205.1_ViralProj14549_genomic.fna	6407	3.27432e-05	0.159045	0.170126	4177966696	54973246	0	0	9	32	0.975329	0	0	0	0	0	0
630-N	630-N_ILLUMINA	ILLUMINA	MOS & COL	unenriched	Illumina_unenriched	Human_fecal_virus_Jorvi2-tax2017081-GCF_002219885.1_ViralProj394289_genomic.fna	3925	1.81907e-05	0.101656	0.163822	4177966696	54973246	0	0	5	19	0.941828	0	0	0	0	0	0
630-N	630-N_ILLUMINA	ILLUMINA	MOS & COL	unenriched	Illumina_unenriched	Enterobacteria_phage_Ike-tax10867-GCF_000848985.1_ViralProj14627_genomic.fna	6883	2.54669e-05	0.131048	0.143833	4177966696	54973246	0	0	7	10	0.967105	0	0	0	0	0	0
630-N	630-N_ILLUMINA	ILLUMINA	MOS & COL	unenriched	Illumina_unenriched	Escherichia_phage_HK639-tax906669-GCF_000893995.1_ViralProj76729_genomic.fna	49576	0.000192821	0.108742	0.142549	4177966696	54973246	0	0	53	108	0.950536	0	0	0	0	0	0
630-N	630-N_ILLUMINA	ILLUMINA	MOS & COL	unenriched	Illumina_unenriched	Pepino_mosaic_virus-tax112229-GCF_000856965.1_ViralProj15125_genomic.fna	6450	2.91051e-05	0.126047	0.141395	4177966696	54973246	0	0	8	20	0.95	0	0	0	0	0	0
630-N	630-N_ILLUMINA	ILLUMINA	MOS & COL	unenriched	Illumina_unenriched	Escherichia_virus_phiX174-tax10847-GCF_000819615.1_ViralProj14015_genomic.fna	5386	1.81907e-05	0.128481	0.13498	4177966696	54973246	0	0	5	8	0.957237	0	0	0	0	0	0
630-N	630-N_ILLUMINA	ILLUMINA	MOS & COL	unenriched	Illumina_unenriched	Klebsiella_phage_AltoGao-tax2026943-GCF_002629145.1_ASM262914v1_genomic.fna	43012	0.00015644	0.107854	0.133777	4177966696	54973246	0	0	43	200	0.964934	0	0	0	0	0	0
630-N	630-N_ILLUMINA	ILLUMINA	MOS & COL	unenriched	Illumina_unenriched	Pseudomonas_phage_NP1-tax1844477-GCF_001744715.1_ViralProj344191_genomic.fna	58566	0.000200097	0.100041	0.123792	4177966696	54973246	0	0	55	257	0.95963	0	0	0	0	0	0
630-N	630-N_ILLUMINA	ILLUMINA	MOS & COL	unenriched	Illumina_unenriched	Klebsiella_phage_vB_Kpn_IME260-tax1912318-GCF_002614485.1_ASM261448v1_genomic.fna	123490	0.000407471	0.101741	0.1215	4177966696	54973246	1	1	112	476	0.967313	0	0	0	0	0	0
630-N	630-N_ILLUMINA	ILLUMINA	MOS & COL	unenriched	Illumina_unenriched	Escherichia_virus_BZ13_strain_Enterobacteria_phage_GA-tax329853-GCF_000847365.1_ViralProj14635_genomic.fna	3466	1.09144e-05	0.105309	0.105309	4177966696	54973246	0	0	3	4	0.955592	0	0	0	0	0	0
630-S1	630-S1_ILLUMINA	ILLUMINA	MOS & COL	unenriched	Illumina_unenriched	Tomato_brown_rugose_fruit_virus-tax1761477-GCF_001461485.1_ViralProj304915_genomic.fna	6393	0.0700629	0.981386	231.873	2563889792	33735392	0.999674	0.999023	11818	15048	0.985161	50	147	6	2	2	48
630-S1	630-S1_ILLUMINA	ILLUMINA	MOS & COL	unenriched	Illumina_unenriched	Cucumber_green_mottle_mosaic_virus_strain_SH-tax12235-GCF_000849225.1_ViralProj14681_genomic.fna	6424	0.0308104	0.985679	102.417	2563889792	33735392	0.988045	0.98643	5197	6690	0.973785	178	77	84	74	74	104
630-S1	630-S1_ILLUMINA	ILLUMINA	MOS & COL	unenriched	Illumina_unenriched	uncultured_crAssphage-tax1211417-GCF_000922395.1_ViralProj259336_genomic.fna	97065	0.300752	0.997064	71.4577	2563889792	33735392	0.998134	0.989924	50730	66500	0.972004	6021	70	961	178	169	5852
630-S1	630-S1_ILLUMINA	ILLUMINA	MOS & COL	unenriched	Illumina_unenriched	Pepper_mild_mottle_virus_strain_S-tax12239-GCF_000859645.1_ViralProj15148_genomic.fna	6357	0.00321917	0.947617	10.5932	2563889792	33735392	0.998038	0.988882	543	737	0.973086	150	9	51	9	9	141
630-S1	630-S1_ILLUMINA	ILLUMINA	MOS & COL	unenriched	Illumina_unenriched	Wenzhou_picorna_like_virus_47_strain_WHCCII11151-tax1923634-GCF_001957975.1_ViralProj361705_genomic.fna	8235	0.00364009	0.784092	9.39332	2563889792	33735392	0.978187	0.967038	614	1959	0.940219	268	5	136	90	86	182
630-S1	630-S1_ILLUMINA	ILLUMINA	MOS & COL	unenriched	Illumina_unenriched	Wuhan_insect_virus_23_strain_WHCCII13263-tax1923727-GCF_001921615.1_ViralMultiSegProj358547_genomic.fna	2858	0.00119163	0.901679	8.92057	2563889792	33735392	0.988958	0.987578	201	282	0.967618	27	6	18	16	16	11
630-S1	630-S1_ILLUMINA	ILLUMINA	MOS & COL	unenriched	Illumina_unenriched	Tomato_mosaic_virus-tax12253-GCF_000853705.1_ViralProj14926_genomic.fna	6383	0.00227061	0.937804	7.57418	2563889792	33735392	0.995346	0.993278	383	510	0.978225	64	6	26	18	18	46
630-S1	630-S1_ILLUMINA	ILLUMINA	MOS & COL	unenriched	Illumina_unenriched	Picalivirus_A-tax1224515-GCF_004128835.1_ASM412883v1_genomic.fna	8966	0.0019564	0.867499	4.412	2563889792	33735392	0.998556	0.994223	330	489	0.96759	99	3	20	5	4	95
630-S1	630-S1_ILLUMINA	ILLUMINA	MOS & COL	unenriched	Illumina_unenriched	Rhopalosiphum_padi_virus-tax66834-GCF_000849085.1_ViralProj14648_genomic.fna	10011	0.00103749	0.458895	2.26261	2563889792	33735392	0.990073	0.986764	175	247	0.96889	27	0	20	15	15	12
630-S1	630-S1_ILLUMINA	ILLUMINA	MOS & COL	unenriched	Illumina_unenriched	Tropical_soda_apple_mosaic_virus-tax327387-GCF_001654245.1_ViralProj322841_genomic.fna	6350	0.000586921	0.565512	2.00441	2563889792	33735392	0.996355	0.996355	99	127	0.984097	6	1	3	3	3	3
630-S1	630-S1_ILLUMINA	ILLUMINA	MOS & COL	unenriched	Illumina_unenriched	Carnation_mottle_virus-tax11986-GCF_000854705.1_ViralProj14993_genomic.fna	4003	0.00039128	0.468149	1.98801	2563889792	33735392	0.992883	0.985765	66	102	0.962203	17	0	4	2	1	16
630-S1	630-S1_ILLUMINA	ILLUMINA	MOS & COL	unenriched	Illumina_unenriched	Tobacco_mild_green_mosaic_virus-tax12241-GCF_000847545.1_ViralProj14671_genomic.fna	6355	0.000563207	0.530606	1.95799	2563889792	33735392	0.997171	0.992928	95	121	0.975805	11	1	5	2	2	9
630-S1	630-S1_ILLUMINA	ILLUMINA	MOS & COL	unenriched	Illumina_unenriched	Parabacteroides_phage_YZ_2015b-tax1655645-GCF_001502355.1_ViralProj307816_genomic.fna	5001	0.000409066	0.745651	1.84283	2563889792	33735392	1	0.996805	69	94	0.972284	2	2	1	0	0	2
630-S1	630-S1_ILLUMINA	ILLUMINA	MOS & COL	unenriched	Illumina_unenriched	Acinetobacter_phage_Petty-tax1406779-GCF_000916495.1_ViralProj240050_genomic.fna	40739	0.00323103	0.542208	1.8172	2563889792	33735392	0.987669	0.982286	545	1168	0.948917	139	1	102	71	68	71
630-S1	630-S1_ILLUMINA	ILLUMINA	MOS & COL	unenriched	Illumina_unenriched	Enterobacteria_phage_ID18_sensu_lato-tax489829-GCF_000867085.1_ViralProj16628_genomic.fna	5486	0.000302353	0.633977	1.24152	2563889792	33735392	1	1	51	82	0.967506	1	1	0	0	0	1
630-S1	630-S1_ILLUMINA	ILLUMINA	MOS & COL	unenriched	Illumina_unenriched	Lactococcus_phage_asccphi28-tax503388-GCF_000872725.1_ViralProj28985_genomic.fna	18762	0.00094263	0.521639	1.15814	2563889792	33735392	0.988249	0.984724	159	362	0.948513	23	1	13	10	9	14
630-S1	630-S1_ILLUMINA	ILLUMINA	MOS & COL	unenriched	Illumina_unenriched	Chayote_mosaic_virus-tax71030-GCF_000862665.1_ViralProj15420_genomic.fna	6364	0.000349781	0.493872	1.07338	2563889792	33735392	0.98556	0.981949	59	179	0.943215	13	1	5	4	4	9
630-S1	630-S1_ILLUMINA	ILLUMINA	MOS & COL	unenriched	Illumina_unenriched	Garlic_virus_A-tax12433-GCF_000848665.1_ViralProj14735_genomic.fna	8660	0.000444637	0.511778	1.0351	2563889792	33735392	0.994048	0.994048	75	95	0.976731	2	1	2	2	2	0
630-S1	630-S1_ILLUMINA	ILLUMINA	MOS & COL	unenriched	Illumina_unenriched	Human_feces_pecovirus_strain_PeCV_NI-tax1820160-GCF_003726995.1_ASM372699v1_genomic.fna	2928	0.000136355	0.568989	1.02357	2563889792	33735392	1	1	23	30	0.973904	0	1	0	0	0	0
630-S1	630-S1_ILLUMINA	ILLUMINA	MOS & COL	unenriched	Illumina_unenriched	Merkel_cell_polyomavirus-tax493803-GCF_000874865.1_ViralProj28509_genomic.fna	5387	0.00023714	0.549842	0.942454	2563889792	33735392	1	1	40	53	0.985228	0	1	0	0	0	0
630-S1	630-S1_ILLUMINA	ILLUMINA	MOS & COL	unenriched	Illumina_unenriched	Pepino_mosaic_virus-tax112229-GCF_000856965.1_ViralProj15125_genomic.fna	6450	0.000231211	0.403411	0.767597	2563889792	33735392	1	1	39	75	0.95807	0	0	0	0	0	0
630-S1	630-S1_ILLUMINA	ILLUMINA	MOS & COL	unenriched	Illumina_unenriched	Salmonella_phage_7_11-tax1054968-GCF_000892955.1_ViralProj72387_genomic.fna	89916	0.00281011	0.411095	0.699475	2563889792	33735392	0.99285	0.990807	474	712	0.962485	17	0	9	7	7	10
630-S1	630-S1_ILLUMINA	ILLUMINA	MOS & COL	unenriched	Illumina_unenriched	Human_polyomavirus_1-tax1891762-GCF_000837865.1_ViralProj14074_genomic.fna	5153	0.000154141	0.447118	0.64933	2563889792	33735392	0	0	26	36	0.972039	0	0	0	0	0	0
630-S1	630-S1_ILLUMINA	ILLUMINA	MOS & COL	unenriched	Illumina_unenriched	Faecalibacterium_phage_FP_Mushu-tax2070185-GCF_002958095.1_ASM295809v1_genomic.fna	36636	0.00108491	0.39988	0.64513	2563889792	33735392	0.994624	0.989247	183	230	0.977374	2	0	2	1	1	1
630-S1	630-S1_ILLUMINA	ILLUMINA	MOS & COL	unenriched	Illumina_unenriched	Escherichia_virus_BZ13_strain_Enterobacteria_phage_GA-tax329853-GCF_000847365.1_ViralProj14635_genomic.fna	3466	0.000100784	0.281016	0.616561	2563889792	33735392	1	0.97619	17	39	0.946356	1	0	1	0	0	1
630-S1	630-S1_ILLUMINA	ILLUMINA	MOS & COL	unenriched	Illumina_unenriched	Aeromonas_phage_AhSzw_1-tax2138299-GCF_003044105.1_ASM304410v1_genomic.fna	115739	0.00275675	0.319745	0.53275	2563889792	33735392	0.991063	0.986595	465	892	0.955127	33	0	15	10	10	23
630-S1	630-S1_ILLUMINA	ILLUMINA	MOS & COL	unenriched	Illumina_unenriched	Faecalibacterium_phage_FP_Toutatis-tax2070187-GCF_002958115.1_ASM295811v1_genomic.fna	54725	0.0011857	0.307794	0.485829	2563889792	33735392	1	1	200	275	0.977967	3	0	0	0	0	3
630-S1	630-S1_ILLUMINA	ILLUMINA	MOS & COL	unenriched	Illumina_unenriched	Oryza_sativa_alphaendornavirus_cultivar_Nipponbare-tax362693-GCF_000866885.1_ViralProj16239_genomic.fna	13952	0.000302353	0.285765	0.481866	2563889792	33735392	1	1	51	85	0.955728	0	0	0	0	0	0
630-S1	630-S1_ILLUMINA	ILLUMINA	MOS & COL	unenriched	Illumina_unenriched	Melon_necrotic_spot_virus-tax11987-GCF_000865645.1_ViralProj15502_genomic.fna	4266	0.000112641	0.25082	0.481247	2563889792	33735392	0.970588	0.970588	19	48	0.94312	3	0	3	3	3	0
630-S1	630-S1_ILLUMINA	ILLUMINA	MOS & COL	unenriched	Illumina_unenriched	Faecalibacterium_phage_FP_Taranis-tax2070186-GCF_002958105.1_ASM295810v1_genomic.fna	54286	0.00106713	0.299893	0.434071	2563889792	33735392	0.992	0.992	180	248	0.973949	1	0	1	1	1	0
630-S1	630-S1_ILLUMINA	ILLUMINA	MOS & COL	unenriched	Illumina_unenriched	Human_endogenous_retrovirus_K113-tax166122-GCF_000913595.1_ViralProj222261_genomic.fna	9472	0.000177855	0.321896	0.430638	2563889792	33735392	0	0	30	200	0.949079	0	0	0	0	0	0
630-S1	630-S1_ILLUMINA	ILLUMINA	MOS & COL	unenriched	Illumina_unenriched	Streptococcus_phage_SMP-tax413066-GCF_000867905.1_ViralProj18529_genomic.fna	36019	0.000634349	0.14795	0.399456	2563889792	33735392	0.979786	0.971463	107	380	0.936738	27	0	24	17	17	10
630-S1	630-S1_ILLUMINA	ILLUMINA	MOS & COL	unenriched	Illumina_unenriched	JC_polyomavirus_strain_Mad1-tax10632-GCF_000863805.1_ViralProj15477_genomic.fna	5130	8.89274e-05	0.249318	0.398051	2563889792	33735392	0	0	15	15	0.985526	0	0	0	0	0	0
630-S1	630-S1_ILLUMINA	ILLUMINA	MOS & COL	unenriched	Illumina_unenriched	Acheta_domestica_densovirus-tax185639-GCF_000858405.1_ViralProj15222_genomic.fna	5234	7.11419e-05	0.259266	0.320596	2563889792	33735392	0	0	12	16	0.97574	0	0	0	0	0	0
630-S1	630-S1_ILLUMINA	ILLUMINA	MOS & COL	unenriched	Illumina_unenriched	Cactus_virus_X-tax112227-GCF_000856405.1_ViralProj14996_genomic.fna	6614	9.48559e-05	0.170245	0.316601	2563889792	33735392	0.985507	0.985507	16	22	0.975478	1	0	1	1	1	0
630-S1	630-S1_ILLUMINA	ILLUMINA	MOS & COL	unenriched	Illumina_unenriched	Aeromonas_virus_phiO18P-tax393598-GCF_000873905.1_ViralProj19769_genomic.fna	33985	0.000462422	0.204561	0.314845	2563889792	33735392	0.984615	0.976923	78	257	0.93823	6	0	3	2	2	4
630-S1	630-S1_ILLUMINA	ILLUMINA	MOS & COL	unenriched	Illumina_unenriched	Faecalibacterium_phage_FP_Lagaffe-tax2070183-GCF_002958075.1_ASM295807v1_genomic.fna	48211	0.000658063	0.210699	0.301321	2563889792	33735392	1	1	111	163	0.971141	0	0	0	0	0	0
630-S1	630-S1_ILLUMINA	ILLUMINA	MOS & COL	unenriched	Illumina_unenriched	Persea_americana_chrysovirus-tax1587509-GCF_004114775.1_ASM411477v1_genomic.fna	9613	0.000142284	0.179965	0.280454	2563889792	33735392	1	1	24	33	0.970781	0	0	0	0	0	0
630-S1	630-S1_ILLUMINA	ILLUMINA	MOS & COL	unenriched	Illumina_unenriched	Tobacco_mosaic_virus-tax12242-GCF_000854365.1_ViralProj15071_genomic.fna	6395	8.89274e-05	0.212041	0.275841	2563889792	33735392	0	0	15	36	0.949379	0	0	0	0	0	0
630-S1	630-S1_ILLUMINA	ILLUMINA	MOS & COL	unenriched	Illumina_unenriched	Hubei_picorna_like_virus_61_strain_mosHB235903-tax1923144-GCF_001957495.1_ViralProj361635_genomic.fna	8681	0.000112641	0.217256	0.262182	2563889792	33735392	0	0	19	52	0.943826	0	0	0	0	0	0
630-S1	630-S1_ILLUMINA	ILLUMINA	MOS & COL	unenriched	Illumina_unenriched	Escherichia_phage_K1_dep_1-tax698487-GCF_001308535.1_ViralProj298066_genomic.fna	41632	0.000480208	0.147387	0.260953	2563889792	33735392	1	1	81	231	0.975763	3	0	0	0	0	3
630-S1	630-S1_ILLUMINA	ILLUMINA	MOS & COL	unenriched	Illumina_unenriched	Garlic_common_latent_virus-tax47900-GCF_000896535.1_ViralProj78925_genomic.fna	8638	0.000106713	0.148877	0.255267	2563889792	33735392	1	1	18	50	0.947763	0	0	0	0	0	0
630-S1	630-S1_ILLUMINA	ILLUMINA	MOS & COL	unenriched	Illumina_unenriched	Faecalibacterium_phage_FP_Lugh-tax2070184-GCF_002958085.1_ASM295808v1_genomic.fna	34075	0.000385352	0.17573	0.24719	2563889792	33735392	0	0	65	96	0.966351	0	0	0	0	0	0
630-S1	630-S1_ILLUMINA	ILLUMINA	MOS & COL	unenriched	Illumina_unenriched	Pseudomonas_phage_PaMx11-tax1175657-GCF_001503615.1_ViralProj307951_genomic.fna	59878	0.000634349	0.176726	0.23952	2563889792	33735392	1	1	107	252	0.95601	0	0	0	0	0	0
630-S1	630-S1_ILLUMINA	ILLUMINA	MOS & COL	unenriched	Illumina_unenriched	Eggerthella_phage_PMBT5-tax2283015-GCF_003367055.1_ASM336705v1_genomic.fna	30930	0.000308282	0.146492	0.223699	2563889792	33735392	0	0	52	187	0.936673	0	0	0	0	0	0
630-S1	630-S1_ILLUMINA	ILLUMINA	MOS & COL	unenriched	Illumina_unenriched	Enterobacteria_phage_Hgal1-tax1206300-GCF_000903835.1_ViralProj184161_genomic.fna	3562	3.5571e-05	0.150758	0.197361	2563889792	33735392	0	0	6	9	0.960526	0	0	0	0	0	0
630-S1	630-S1_ILLUMINA	ILLUMINA	MOS & COL	unenriched	Illumina_unenriched	Faecalibacterium_phage_FP_Epona-tax2070182-GCF_002958065.1_ASM295806v1_genomic.fna	49573	0.000426851	0.164465	0.196518	2563889792	33735392	0	0	72	102	0.97033	0	0	0	0	0	0
630-S1	630-S1_ILLUMINA	ILLUMINA	MOS & COL	unenriched	Illumina_unenriched	Faecalibacterium_phage_FP_Brigit-tax2070181-GCF_002958055.1_ASM295805v1_genomic.fna	61716	0.000497993	0.154352	0.182351	2563889792	33735392	0	0	84	118	0.971175	0	0	0	0	0	0
630-S1	630-S1_ILLUMINA	ILLUMINA	MOS & COL	unenriched	Illumina_unenriched	Satellite_tobacco_mosaic_virus-tax12881-GCF_000849185.1_ViralProj14672_genomic.fna	1239	1.1857e-05	0.139629	0.179984	2563889792	33735392	0	0	2	2	0.963816	0	0	0	0	0	0
630-S1	630-S1_ILLUMINA	ILLUMINA	MOS & COL	unenriched	Illumina_unenriched	Enterobacteria_phage_Ike-tax10867-GCF_000848985.1_ViralProj14627_genomic.fna	6883	5.33564e-05	0.161122	0.179137	2563889792	33735392	0	0	9	12	0.969298	0	0	0	0	0	0
630-S1	630-S1_ILLUMINA	ILLUMINA	MOS & COL	unenriched	Illumina_unenriched	Escherichia_phage_HK639-tax906669-GCF_000893995.1_ViralProj76729_genomic.fna	49576	0.000367567	0.114693	0.166068	2563889792	33735392	0	0	62	138	0.948894	0	0	0	0	0	0
630-S1	630-S1_ILLUMINA	ILLUMINA	MOS & COL	unenriched	Illumina_unenriched	Parabacteroides_phage_YZ_2015a-tax1655644-GCF_001502975.1_ViralProj307817_genomic.fna	4623	2.96425e-05	0.142764	0.160718	2563889792	33735392	0	0	5	9	0.967836	0	0	0	0	0	0
630-S1	630-S1_ILLUMINA	ILLUMINA	MOS & COL	unenriched	Illumina_unenriched	Enterobacteria_phage_fd_strain_478-tax10864-GCF_000930555.1_ViralProj269628_genomic.fna	6408	4.14994e-05	0.145443	0.151685	2563889792	33735392	0	0	7	20	0.982237	0	0	0	0	0	0
630-S1	630-S1_ILLUMINA	ILLUMINA	MOS & COL	unenriched	Illumina_unenriched	Lactococcus_phage_P087-tax641487-GCF_000882895.1_ViralProj37887_genomic.fna	60074	0.000379423	0.109115	0.143473	2563889792	33735392	0	0	64	141	0.950121	0	0	0	0	0	0
630-S1	630-S1_ILLUMINA	ILLUMINA	MOS & COL	unenriched	Illumina_unenriched	Klebsiella_phage_vB_Kpn_IME260-tax1912318-GCF_002614485.1_ASM261448v1_genomic.fna	123490	0.000735133	0.103749	0.133841	2563889792	33735392	1	0.992593	124	706	0.963592	2	0	1	0	0	2
630-S1	630-S1_ILLUMINA	ILLUMINA	MOS & COL	unenriched	Illumina_unenriched	Phaseolus_vulgaris_alphaendornavirus_1-tax1188792-GCF_002820445.1_ASM282044v1_genomic.fna	14072	8.29989e-05	0.112848	0.133385	2563889792	33735392	0	0	14	22	0.970694	0	0	0	0	0	0
630-S1	630-S1_ILLUMINA	ILLUMINA	MOS & COL	unenriched	Illumina_unenriched	Escherichia_virus_phiX174-tax10847-GCF_000819615.1_ViralProj14015_genomic.fna	5386	2.96425e-05	0.124211	0.130524	2563889792	33735392	0	0	5	10	0.953947	0	0	0	0	0	0
630-S1	630-S1_ILLUMINA	ILLUMINA	MOS & COL	unenriched	Illumina_unenriched	Lactococcus_phage_bIL309-tax151537-GCF_000842505.1_ViralProj14338_genomic.fna	36949	0.000207497	0.109367	0.129476	2563889792	33735392	0	0	35	56	0.957707	0	0	0	0	0	0
630-S1	630-S1_ILLUMINA	ILLUMINA	MOS & COL	unenriched	Illumina_unenriched	Feline_astrovirus_2_strain_1637F-tax1389204-GCF_000910975.1_ViralProj218014_genomic.fna	6795	4.14994e-05	0.100074	0.12833	2563889792	33735392	0	0	7	75	0.930614	0	0	0	0	0	0
630-S1	630-S1_ILLUMINA	ILLUMINA	MOS & COL	unenriched	Illumina_unenriched	Enterobacteria_phage_phi80-tax10713-GCF_001015325.1_ViralProj284780_genomic.fna	46150	0.000266782	0.104225	0.128234	2563889792	33735392	0	0	45	93	0.956353	0	0	0	0	0	0
630-S1	630-S1_ILLUMINA	ILLUMINA	MOS & COL	unenriched	Illumina_unenriched	Cannabis_cryptic_virus-tax1115692-GCF_001745435.1_ViralMultiSegProj344207_genomic.fna	4663	2.96425e-05	0.100365	0.125241	2563889792	33735392	0	0	5	6	0.992763	0	0	0	0	0	0
630-S2	630-S2_ILLUMINA	ILLUMINA	MOS & COL	unenriched	Illumina_unenriched	Tomato_brown_rugose_fruit_virus-tax1761477-GCF_001461485.1_ViralProj304915_genomic.fna	6393	0.114157	0.99124	669.324	4420453816	58163866	0.999682	0.999045	33199	39707	0.987302	60	582	6	2	2	58
630-S2	630-S2_ILLUMINA	ILLUMINA	MOS & COL	unenriched	Illumina_unenriched	Cucumber_green_mottle_mosaic_virus_strain_SH-tax12235-GCF_000849225.1_ViralProj14681_genomic.fna	6424	0.0692182	0.99424	409.995	4420453816	58163866	0.988376	0.986648	20130	24366	0.97556	159	416	85	74	74	85
630-S2	630-S2_ILLUMINA	ILLUMINA	MOS & COL	unenriched	Illumina_unenriched	Tomato_mosaic_virus-tax12253-GCF_000853705.1_ViralProj14926_genomic.fna	6383	0.00746512	0.9765	44.4045	4420453816	58163866	0.997992	0.993474	2171	2611	0.981931	161	42	39	12	12	149
630-S2	630-S2_ILLUMINA	ILLUMINA	MOS & COL	unenriched	Illumina_unenriched	Pepper_mild_mottle_virus_strain_S-tax12239-GCF_000859645.1_ViralProj15148_genomic.fna	6357	0.00470051	0.992607	27.2418	4420453816	58163866	0.998991	0.987891	1367	1738	0.974801	234	26	72	6	5	229
630-S2	630-S2_ILLUMINA	ILLUMINA	MOS & COL	unenriched	Illumina_unenriched	Picalivirus_A-tax1224515-GCF_004128835.1_ASM412883v1_genomic.fna	8966	0.00366894	0.961521	14.8161	4420453816	58163866	0.999225	0.996382	1067	1394	0.971372	367	13	28	6	6	361
630-S2	630-S2_ILLUMINA	ILLUMINA	MOS & COL	unenriched	Illumina_unenriched	Wuhan_insect_virus_23_strain_WHCCII13263-tax1923727-GCF_001921615.1_ViralMultiSegProj358547_genomic.fna	2858	0.000973113	0.879286	12.7292	4420453816	58163866	0.98436	0.981916	283	392	0.968561	58	14	37	32	32	26
630-S2	630-S2_ILLUMINA	ILLUMINA	MOS & COL	unenriched	Illumina_unenriched	Wenzhou_picorna_like_virus_47_strain_WHCCII11151-tax1923634-GCF_001957975.1_ViralProj361705_genomic.fna	8235	0.00174679	0.778385	8.00838	4420453816	58163866	0.978685	0.969847	508	1544	0.941795	239	4	116	82	81	158
630-S2	630-S2_ILLUMINA	ILLUMINA	MOS & COL	unenriched	Illumina_unenriched	Tobacco_mild_green_mosaic_virus-tax12241-GCF_000847545.1_ViralProj14671_genomic.fna	6355	0.00104188	0.7786	6.12069	4420453816	58163866	0.995587	0.992872	303	387	0.973769	68	4	21	13	13	55
630-S2	630-S2_ILLUMINA	ILLUMINA	MOS & COL	unenriched	Illumina_unenriched	uncultured_crAssphage-tax1211417-GCF_000922395.1_ViralProj259336_genomic.fna	97065	0.0148408	0.930088	5.95158	4420453816	58163866	0.99602	0.990463	4316	5706	0.972676	1359	5	484	202	196	1163
630-S2	630-S2_ILLUMINA	ILLUMINA	MOS & COL	unenriched	Illumina_unenriched	Tropical_soda_apple_mosaic_virus-tax327387-GCF_001654245.1_ViralProj322841_genomic.fna	6350	0.000887149	0.892598	5.27417	4420453816	58163866	0.996267	0.995852	258	305	0.982722	31	3	10	9	9	22
630-S2	630-S2_ILLUMINA	ILLUMINA	MOS & COL	unenriched	Illumina_unenriched	Pepino_mosaic_virus-tax112229-GCF_000856965.1_ViralProj15125_genomic.fna	6450	0.000505468	0.793798	2.9924	4420453816	58163866	0.996547	0.98895	147	226	0.960468	43	2	16	5	4	39
630-S2	630-S2_ILLUMINA	ILLUMINA	MOS & COL	unenriched	Illumina_unenriched	Escherichia_virus_BZ13_strain_Enterobacteria_phage_GA-tax329853-GCF_000847365.1_ViralProj14635_genomic.fna	3466	0.000264769	0.625793	2.97778	4420453816	58163866	0.987871	0.979784	77	154	0.948223	39	1	15	9	9	30
630-S2	630-S2_ILLUMINA	ILLUMINA	MOS & COL	unenriched	Illumina_unenriched	Rhopalosiphum_padi_virus-tax66834-GCF_000849085.1_ViralProj14648_genomic.fna	10011	0.000694589	0.460693	2.68954	4420453816	58163866	0.98951	0.988345	202	269	0.972828	28	0	20	18	18	10
630-S2	630-S2_ILLUMINA	ILLUMINA	MOS & COL	unenriched	Illumina_unenriched	Carnation_mottle_virus-tax11986-GCF_000854705.1_ViralProj14993_genomic.fna	4003	0.000213191	0.38671	1.89233	4420453816	58163866	0.992556	0.987593	62	88	0.964713	16	0	5	3	2	14
630-S2	630-S2_ILLUMINA	ILLUMINA	MOS & COL	unenriched	Illumina_unenriched	Garlic_virus_A-tax12433-GCF_000848665.1_ViralProj14735_genomic.fna	8660	0.000416066	0.72552	1.72725	4420453816	58163866	0.994118	0.994118	121	161	0.974461	11	1	4	4	4	7
630-S2	630-S2_ILLUMINA	ILLUMINA	MOS & COL	unenriched	Illumina_unenriched	Tobacco_mosaic_virus-tax12242-GCF_000854365.1_ViralProj15071_genomic.fna	6395	0.000257892	0.683034	1.5387	4420453816	58163866	0.988131	0.979228	75	130	0.959717	9	1	7	4	4	5
630-S2	630-S2_ILLUMINA	ILLUMINA	MOS & COL	unenriched	Illumina_unenriched	Hubei_picorna_like_virus_63_strain_insectZJ97544-tax1923146-GCF_001967435.1_ViralProj361633_genomic.fna	8882	0.000251015	0.113375	1.00225	4420453816	58163866	0.982301	0.970501	73	496	0.937752	22	0	10	6	6	16
630-S2	630-S2_ILLUMINA	ILLUMINA	MOS & COL	unenriched	Illumina_unenriched	Enterobacteria_phage_Hgal1-tax1206300-GCF_000903835.1_ViralProj184161_genomic.fna	3562	9.28411e-05	0.487086	0.972487	4420453816	58163866	0.992424	0.977273	27	39	0.958333	7	1	3	1	1	6
630-S2	630-S2_ILLUMINA	ILLUMINA	MOS & COL	unenriched	Illumina_unenriched	Garlic_common_latent_virus-tax47900-GCF_000896535.1_ViralProj78925_genomic.fna	8638	0.000223506	0.313614	0.924404	4420453816	58163866	0.995968	0.987903	65	122	0.958154	8	0	3	1	1	7
630-S2	630-S2_ILLUMINA	ILLUMINA	MOS & COL	unenriched	Illumina_unenriched	Chayote_mosaic_virus-tax71030-GCF_000862665.1_ViralProj15420_genomic.fna	6364	0.000165051	0.491829	0.886706	4420453816	58163866	0.96875	0.953125	48	102	0.952141	3	1	3	2	2	1
630-S2	630-S2_ILLUMINA	ILLUMINA	MOS & COL	unenriched	Illumina_unenriched	Melon_necrotic_spot_virus-tax11987-GCF_000865645.1_ViralProj15502_genomic.fna	4266	9.62797e-05	0.427332	0.881857	4420453816	58163866	0.984127	0.984127	28	90	0.936696	3	0	3	3	3	0
630-S2	630-S2_ILLUMINA	ILLUMINA	MOS & COL	unenriched	Illumina_unenriched	Hubei_picorna_like_virus_61_strain_mosHB235903-tax1923144-GCF_001957495.1_ViralProj361635_genomic.fna	8681	0.000202875	0.465499	0.873402	4420453816	58163866	0.972973	0.972973	59	121	0.94987	2	0	1	1	1	1
630-S2	630-S2_ILLUMINA	ILLUMINA	MOS & COL	unenriched	Illumina_unenriched	Merkel_cell_polyomavirus-tax493803-GCF_000874865.1_ViralProj28509_genomic.fna	5387	0.000113473	0.491554	0.804344	4420453816	58163866	1	1	33	40	0.990296	0	0	0	0	0	0
630-S2	630-S2_ILLUMINA	ILLUMINA	MOS & COL	unenriched	Illumina_unenriched	Cactus_virus_X-tax112227-GCF_000856405.1_ViralProj14996_genomic.fna	6614	0.000134104	0.385546	0.72664	4420453816	58163866	0.992806	0.992806	39	56	0.971452	2	0	1	1	1	1
630-S2	630-S2_ILLUMINA	ILLUMINA	MOS & COL	unenriched	Illumina_unenriched	Tomato_mottle_mosaic_virus-tax1391702-GCF_000911995.1_ViralProj217881_genomic.fna	6398	0.000103157	0.321976	0.621132	4420453816	58163866	1	1	30	31	0.989389	0	0	0	0	0	0
630-S2	630-S2_ILLUMINA	ILLUMINA	MOS & COL	unenriched	Illumina_unenriched	Caulobacter_phage_phiCb5-tax767473-GCF_000903235.1_ViralProj181078_genomic.fna	3762	5.84555e-05	0.338118	0.616162	4420453816	58163866	0.979592	0.959184	17	50	0.938947	2	0	2	1	1	1
630-S2	630-S2_ILLUMINA	ILLUMINA	MOS & COL	unenriched	Illumina_unenriched	Paprika_mild_mottle_virus_strain_Japanese-tax35281-GCF_000853745.1_ViralProj14935_genomic.fna	6524	9.97183e-05	0.344114	0.604844	4420453816	58163866	1	1	29	33	0.982855	0	0	0	0	0	0
630-S2	630-S2_ILLUMINA	ILLUMINA	MOS & COL	unenriched	Illumina_unenriched	Cucumber_mosaic_virus_strain_Fny-tax12305-GCF_000864745.1_ViralMultiSegProj15470_genomic.fna	8623	0.000116911	0.348719	0.500174	4420453816	58163866	1	1	34	41	0.972392	0	0	0	0	0	0
630-S2	630-S2_ILLUMINA	ILLUMINA	MOS & COL	unenriched	Illumina_unenriched	Satellite_tobacco_mosaic_virus-tax12881-GCF_000849185.1_ViralProj14672_genomic.fna	1239	1.37542e-05	0.298628	0.447135	4420453816	58163866	0	0	4	5	0.980263	0	0	0	0	0	0
630-S2	630-S2_ILLUMINA	ILLUMINA	MOS & COL	unenriched	Illumina_unenriched	Parabacteroides_phage_YZ_2015b-tax1655645-GCF_001502355.1_ViralProj307816_genomic.fna	5001	5.5017e-05	0.310538	0.437113	4420453816	58163866	1	1	16	19	0.985803	0	0	0	0	0	0
630-S2	630-S2_ILLUMINA	ILLUMINA	MOS & COL	unenriched	Illumina_unenriched	Faecalibacterium_phage_FP_Taranis-tax2070186-GCF_002958105.1_ASM295810v1_genomic.fna	54286	0.000512346	0.262296	0.347088	4420453816	58163866	1	1	149	196	0.973684	0	0	0	0	0	0
630-S2	630-S2_ILLUMINA	ILLUMINA	MOS & COL	unenriched	Illumina_unenriched	Faecalibacterium_phage_FP_Mushu-tax2070185-GCF_002958095.1_ASM295809v1_genomic.fna	36636	0.000316348	0.259253	0.324571	4420453816	58163866	1	1	92	113	0.975256	1	0	0	0	0	1
630-S2	630-S2_ILLUMINA	ILLUMINA	MOS & COL	unenriched	Illumina_unenriched	Human_endogenous_retrovirus_K113-tax166122-GCF_000913595.1_ViralProj222261_genomic.fna	9472	8.25255e-05	0.244721	0.321263	4420453816	58163866	0	0	24	99	0.948033	0	0	0	0	0	0
630-S2	630-S2_ILLUMINA	ILLUMINA	MOS & COL	unenriched	Illumina_unenriched	Canine_astrovirus_strain_Gillingham_2012_UK-tax1157338-GCF_000973215.1_ViralProj281400_genomic.fna	6617	5.5017e-05	0.181804	0.318724	4420453816	58163866	0	0	16	40	0.939803	0	0	0	0	0	0
630-S2	630-S2_ILLUMINA	ILLUMINA	MOS & COL	unenriched	Illumina_unenriched	Enterobacteria_phage_ID18_sensu_lato-tax489829-GCF_000867085.1_ViralProj16628_genomic.fna	5486	4.47013e-05	0.255195	0.304229	4420453816	58163866	0	0	13	23	0.959668	0	0	0	0	0	0
630-S2	630-S2_ILLUMINA	ILLUMINA	MOS & COL	unenriched	Illumina_unenriched	Squash_mosaic_virus-tax12263-GCF_000861625.1_ViralMultiSegProj15384_genomic.fna	9219	7.22098e-05	0.18668	0.29526	4420453816	58163866	0	0	21	47	0.943541	0	0	0	0	0	0
630-S2	630-S2_ILLUMINA	ILLUMINA	MOS & COL	unenriched	Illumina_unenriched	Husavirus_sp-tax1930509-GCF_002374975.1_ASM237497v1_genomic.fna	8856	7.22098e-05	0.220077	0.290989	4420453816	58163866	0	0	21	39	0.95226	0	0	0	0	0	0
630-S2	630-S2_ILLUMINA	ILLUMINA	MOS & COL	unenriched	Illumina_unenriched	Pitaya_virus_X-tax1176736-GCF_000923195.1_ViralProj254434_genomic.fna	6677	5.15784e-05	0.208477	0.282612	4420453816	58163866	0	0	15	16	0.983964	0	0	0	0	0	0
630-S2	630-S2_ILLUMINA	ILLUMINA	MOS & COL	unenriched	Illumina_unenriched	Faecalibacterium_phage_FP_Toutatis-tax2070187-GCF_002958115.1_ASM295811v1_genomic.fna	54725	0.000409189	0.214235	0.281937	4420453816	58163866	0.981132	0.981132	119	176	0.973983	3	0	2	2	2	1
630-S2	630-S2_ILLUMINA	ILLUMINA	MOS & COL	unenriched	Illumina_unenriched	Schlumbergera_virus_X_strain_K11-tax253700-GCF_000881915.1_ViralProj33189_genomic.fna	6633	5.5017e-05	0.21589	0.28117	4420453816	58163866	0	0	16	43	0.937118	0	0	0	0	0	0
630-S2	630-S2_ILLUMINA	ILLUMINA	MOS & COL	unenriched	Illumina_unenriched	Nectarine_marafivirus_M-tax1778580-GCF_001550585.1_ViralProj310914_genomic.fna	6421	4.81399e-05	0.229248	0.274568	4420453816	58163866	0	0	14	16	0.979852	0	0	0	0	0	0
630-S2	630-S2_ILLUMINA	ILLUMINA	MOS & COL	unenriched	Illumina_unenriched	Faecalibacterium_phage_FP_Lagaffe-tax2070183-GCF_002958075.1_ASM295807v1_genomic.fna	48211	0.00033354	0.21659	0.264566	4420453816	58163866	0	0	97	135	0.971101	0	0	0	0	0	0
630-S2	630-S2_ILLUMINA	ILLUMINA	MOS & COL	unenriched	Illumina_unenriched	Human_feces_pecovirus_strain_PeCV_NI-tax1820160-GCF_003726995.1_ASM372699v1_genomic.fna	2928	1.71928e-05	0.222678	0.248292	4420453816	58163866	0	0	5	6	0.962719	0	0	0	0	0	0
630-S2	630-S2_ILLUMINA	ILLUMINA	MOS & COL	unenriched	Illumina_unenriched	Feline_astrovirus_2_strain_1637F-tax1389204-GCF_000910975.1_ViralProj218014_genomic.fna	6795	4.47013e-05	0.188521	0.248124	4420453816	58163866	0	0	13	52	0.934211	0	0	0	0	0	0
630-S2	630-S2_ILLUMINA	ILLUMINA	MOS & COL	unenriched	Illumina_unenriched	Acinetobacter_phage_AP205-tax154784-GCF_000850225.1_ViralProj14710_genomic.fna	4268	2.75085e-05	0.15253	0.242268	4420453816	58163866	0	0	8	38	0.934037	0	0	0	0	0	0
630-S2	630-S2_ILLUMINA	ILLUMINA	MOS & COL	unenriched	Illumina_unenriched	Faecalibacterium_phage_FP_Lugh-tax2070184-GCF_002958085.1_ASM295808v1_genomic.fna	34075	0.000220068	0.187674	0.241174	4420453816	58163866	1	1	64	109	0.96288	0	0	0	0	0	0
630-S2	630-S2_ILLUMINA	ILLUMINA	MOS & COL	unenriched	Illumina_unenriched	Opuntia_virus_2-tax2200716-GCF_004131245.2_ASM413124v2_genomic.fna	6453	3.43856e-05	0.198357	0.206261	4420453816	58163866	0	0	10	13	0.976215	0	0	0	0	0	0
630-S2	630-S2_ILLUMINA	ILLUMINA	MOS & COL	unenriched	Illumina_unenriched	Faecalibacterium_phage_FP_Brigit-tax2070181-GCF_002958055.1_ASM295805v1_genomic.fna	61716	0.000336979	0.161838	0.201747	4420453816	58163866	0	0	98	132	0.97199	0	0	0	0	0	0
630-S2	630-S2_ILLUMINA	ILLUMINA	MOS & COL	unenriched	Illumina_unenriched	Cannabis_cryptic_virus-tax1115692-GCF_001745435.1_ViralMultiSegProj344207_genomic.fna	4663	2.40699e-05	0.137251	0.18872	4420453816	58163866	0	0	7	9	0.983004	0	0	0	0	0	0
630-S2	630-S2_ILLUMINA	ILLUMINA	MOS & COL	unenriched	Illumina_unenriched	Oryza_sativa_alphaendornavirus_cultivar_Nipponbare-tax362693-GCF_000866885.1_ViralProj16239_genomic.fna	13952	6.87712e-05	0.1541	0.177036	4420453816	58163866	0	0	20	38	0.953082	0	0	0	0	0	0
630-S2	630-S2_ILLUMINA	ILLUMINA	MOS & COL	unenriched	Illumina_unenriched	Youcai_mosaic_virus-tax228578-GCF_000852505.1_ViralProj14869_genomic.fna	6303	2.40699e-05	0.121371	0.146914	4420453816	58163866	0	0	7	14	0.951128	0	0	0	0	0	0
630-S2	630-S2_ILLUMINA	ILLUMINA	MOS & COL	unenriched	Illumina_unenriched	Acinetobacter_phage_Petty-tax1406779-GCF_000916495.1_ViralProj240050_genomic.fna	40739	0.000147858	0.114509	0.137362	4420453816	58163866	1	1	43	90	0.948757	0	0	0	0	0	0
630-S2	630-S2_ILLUMINA	ILLUMINA	MOS & COL	unenriched	Illumina_unenriched	Sewage_derived_gemycircularvirus_2-tax1985408-GCF_000930215.1_ViralProj272483_genomic.fna	2196	6.87712e-06	0.135701	0.135701	4420453816	58163866	0	0	2	2	0.967105	0	0	0	0	0	0
630-S2	630-S2_ILLUMINA	ILLUMINA	MOS & COL	unenriched	Illumina_unenriched	Faecalibacterium_phage_FP_Epona-tax2070182-GCF_002958065.1_ASM295806v1_genomic.fna	49573	0.000175367	0.117524	0.130091	4420453816	58163866	0	0	51	69	0.968631	0	0	0	0	0	0
630-S2	630-S2_ILLUMINA	ILLUMINA	MOS & COL	unenriched	Illumina_unenriched	Potexvirus_sp-tax2283800-GCF_004134325.1_ASM413432v1_genomic.fna	5839	2.06314e-05	0.111663	0.126392	4420453816	58163866	0	0	6	9	0.956871	0	0	0	0	0	0
630-S2	630-S2_ILLUMINA	ILLUMINA	MOS & COL	unenriched	Illumina_unenriched	uncultured_phage_WW_nAnB-tax1074044-GCF_000954235.1_ViralProj276713_genomic.fna	4817	1.37542e-05	0.101308	0.101308	4420453816	58163866	0	0	4	12	0.944627	0	0	0	0	0	0
MR_1_7_1_MOS_S16	MR_1_7_1_MOS_S16_MIGS	MIGS	MOS & COL	enriched	MIGS_MOS & COL	Severe_acute_respiratory_syndrome_coronavirus_2-tax2697049-GCF_009858895.2_ASM985889v3_genomic.fna	29903	0.666676	0.999097	89.3023	430014196	5782718	0.999799	0.999631	19276	20504	0.995135	41	89	11	6	6	35
MR_1_7_1_MOS_S16	MR_1_7_1_MOS_S16_MIGS	MIGS	MOS & COL	enriched	MIGS_MOS & COL	Human_bocavirus_3_strain_W471-tax638313-GCF_000882855.1_ViralProj37291_genomic.fna	5242	0.000760888	0.372186	0.598436	430014196	5782718	0	0	22	37	0.976386	0	0	0	0	0	0
MR_1_7_1_MOS_S16	MR_1_7_1_MOS_S16_MIGS	MIGS	MOS & COL	enriched	MIGS_MOS & COL	Cucumber_green_mottle_mosaic_virus_strain_SH-tax12235-GCF_000849225.1_ViralProj14681_genomic.fna	6424	0.000553373	0.221202	0.347447	430014196	5782718	1	1	16	19	0.971371	0	0	0	0	0	0
MR_1_7_1_MOS_S16	MR_1_7_1_MOS_S16_MIGS	MIGS	MOS & COL	enriched	MIGS_MOS & COL	Human_bocavirus_2c_PK-tax1511882-GCF_000882675.1_ViralProj33891_genomic.fna	5196	0.000172929	0.131447	0.133564	430014196	5782718	0	0	5	33	0.948106	0	0	0	0	0	0
MR2	MR2_ILLUMINA	ILLUMINA	MOS & COL	unenriched	Illumina_unenriched	Cucumber_green_mottle_mosaic_virus_strain_SH-tax12235-GCF_000849225.1_ViralProj14681_genomic.fna	6424	0.213668	0.993151	781.014	2772684744	36482694	0.987895	0.98538	38976	48962	0.973834	157	787	93	77	77	80
MR2	MR2_ILLUMINA	ILLUMINA	MOS & COL	unenriched	Illumina_unenriched	Tomato_brown_rugose_fruit_virus-tax1761477-GCF_001461485.1_ViralProj304915_genomic.fna	6393	0.110162	0.986704	401.121	2772684744	36482694	0.999682	0.999045	20095	24736	0.986412	57	314	6	2	2	55
MR2	MR2_ILLUMINA	ILLUMINA	MOS & COL	unenriched	Illumina_unenriched	Tomato_mosaic_virus-tax12253-GCF_000853705.1_ViralProj14926_genomic.fna	6383	0.00950588	0.971487	35.1841	2772684744	36482694	0.997657	0.993138	1734	2132	0.982556	138	31	41	14	14	124
MR2	MR2_ILLUMINA	ILLUMINA	MOS & COL	unenriched	Illumina_unenriched	Wuhan_insect_virus_23_strain_WHCCII13263-tax1923727-GCF_001921615.1_ViralMultiSegProj358547_genomic.fna	2858	0.0037881	0.93422	30.8328	2772684744	36482694	0.98706	0.98423	691	934	0.969689	83	31	39	32	30	53
MR2	MR2_ILLUMINA	ILLUMINA	MOS & COL	unenriched	Illumina_unenriched	Pepper_mild_mottle_virus_strain_S-tax12239-GCF_000859645.1_ViralProj15148_genomic.fna	6357	0.00700606	0.987887	25.586	2772684744	36482694	0.998997	0.987302	1278	1752	0.973786	247	24	76	6	6	241
MR2	MR2_ILLUMINA	ILLUMINA	MOS & COL	unenriched	Illumina_unenriched	Wenzhou_picorna_like_virus_47_strain_WHCCII11151-tax1923634-GCF_001957975.1_ViralProj361705_genomic.fna	8235	0.00342628	0.648937	9.96345	2772684744	36482694	0.962872	0.961821	625	1780	0.940941	132	2	109	106	103	29
MR2	MR2_ILLUMINA	ILLUMINA	MOS & COL	unenriched	Illumina_unenriched	Pepino_mosaic_virus-tax112229-GCF_000856965.1_ViralProj15125_genomic.fna	6450	0.00141437	0.928992	5.21612	2772684744	36482694	0.997009	0.990695	258	419	0.961468	96	4	28	9	9	87
MR2	MR2_ILLUMINA	ILLUMINA	MOS & COL	unenriched	Illumina_unenriched	Cucumber_mosaic_virus_strain_Fny-tax12305-GCF_000864745.1_ViralMultiSegProj15470_genomic.fna	8623	0.00103611	0.748	2.79195	2772684744	36482694	0.998586	0.993874	189	235	0.970432	45	2	13	3	3	42
MR2	MR2_ILLUMINA	ILLUMINA	MOS & COL	unenriched	Illumina_unenriched	Tropical_soda_apple_mosaic_virus-tax327387-GCF_001654245.1_ViralProj322841_genomic.fna	6350	0.000559169	0.611654	2.03622	2772684744	36482694	0.995128	0.99391	102	126	0.981307	8	1	5	4	4	4
MR2	MR2_ILLUMINA	ILLUMINA	MOS & COL	unenriched	Illumina_unenriched	Caulobacter_phage_phiCb5-tax767473-GCF_000903235.1_ViralProj181078_genomic.fna	3762	0.000285067	0.68235	1.78575	2772684744	36482694	0.992424	0.982323	52	108	0.950719	10	1	7	3	3	7
MR2	MR2_ILLUMINA	ILLUMINA	MOS & COL	unenriched	Illumina_unenriched	Hubei_picorna_like_virus_61_strain_mosHB235903-tax1923144-GCF_001957495.1_ViralProj361635_genomic.fna	8681	0.000581097	0.533233	1.56364	2772684744	36482694	0.980473	0.97739	106	253	0.947472	26	1	22	19	19	7
MR2	MR2_ILLUMINA	ILLUMINA	MOS & COL	unenriched	Illumina_unenriched	Cactus_virus_X-tax112227-GCF_000856405.1_ViralProj14996_genomic.fna	6614	0.000422118	0.542788	1.38071	2772684744	36482694	0.989637	0.989637	77	118	0.970339	9	1	6	6	6	3
MR2	MR2_ILLUMINA	ILLUMINA	MOS & COL	unenriched	Illumina_unenriched	Escherichia_virus_BZ13_strain_Enterobacteria_phage_GA-tax329853-GCF_000847365.1_ViralProj14635_genomic.fna	3466	0.000180908	0.325159	1.24005	2772684744	36482694	0.98731	0.984772	33	70	0.94765	15	0	6	5	5	10
MR2	MR2_ILLUMINA	ILLUMINA	MOS & COL	unenriched	Illumina_unenriched	Carnation_mottle_virus-tax11986-GCF_000854705.1_ViralProj14993_genomic.fna	4003	0.000202836	0.424182	1.18961	2772684744	36482694	0.988506	0.984674	37	55	0.96555	11	0	4	3	2	9
MR2	MR2_ILLUMINA	ILLUMINA	MOS & COL	unenriched	Illumina_unenriched	Tobacco_mild_green_mosaic_virus-tax12241-GCF_000847545.1_ViralProj14671_genomic.fna	6355	0.000306995	0.506688	1.05885	2772684744	36482694	0.989796	0.984694	56	71	0.974148	4	1	3	2	2	2
MR2	MR2_ILLUMINA	ILLUMINA	MOS & COL	unenriched	Illumina_unenriched	Merkel_cell_polyomavirus-tax493803-GCF_000874865.1_ViralProj28509_genomic.fna	5387	0.000224764	0.565992	1.02172	2772684744	36482694	1	1	41	57	0.986265	0	1	0	0	0	0
MR2	MR2_ILLUMINA	ILLUMINA	MOS & COL	unenriched	Illumina_unenriched	Garlic_virus_A-tax12433-GCF_000848665.1_ViralProj14735_genomic.fna	8660	0.000356333	0.516628	0.874365	2772684744	36482694	1	0.977273	65	90	0.971345	3	1	2	0	0	3
MR2	MR2_ILLUMINA	ILLUMINA	MOS & COL	unenriched	Illumina_unenriched	Garlic_common_latent_virus-tax47900-GCF_000896535.1_ViralProj78925_genomic.fna	8638	0.000312477	0.29266	0.81975	2772684744	36482694	0.987903	0.987903	57	123	0.953359	8	0	3	3	3	5
MR2	MR2_ILLUMINA	ILLUMINA	MOS & COL	unenriched	Illumina_unenriched	Squash_mosaic_virus-tax12263-GCF_000861625.1_ViralMultiSegProj15384_genomic.fna	9219	0.000285067	0.295911	0.718191	2772684744	36482694	0.990354	0.990354	52	88	0.943653	3	0	3	3	3	0
MR2	MR2_ILLUMINA	ILLUMINA	MOS & COL	unenriched	Illumina_unenriched	Chayote_mosaic_virus-tax71030-GCF_000862665.1_ViralProj15420_genomic.fna	6364	0.0002138	0.310182	0.662005	2772684744	36482694	0.993548	0.987097	39	107	0.947799	4	0	2	1	1	3
MR2	MR2_ILLUMINA	ILLUMINA	MOS & COL	unenriched	Illumina_unenriched	uncultured_crAssphage-tax1211417-GCF_000922395.1_ViralProj259336_genomic.fna	97065	0.00208318	0.33051	0.516139	2772684744	36482694	0.993122	0.986245	380	536	0.970027	14	0	10	5	5	9
MR2	MR2_ILLUMINA	ILLUMINA	MOS & COL	unenriched	Illumina_unenriched	Blueberry_shoestring_virus_strain_BSSV-tax1714570-GCF_001586925.1_ViralProj314396_genomic.fna	4020	8.22308e-05	0.24005	0.463682	2772684744	36482694	1	1	15	19	0.973338	0	0	0	0	0	0
MR2	MR2_ILLUMINA	ILLUMINA	MOS & COL	unenriched	Illumina_unenriched	Tobacco_mosaic_virus-tax12242-GCF_000854365.1_ViralProj15071_genomic.fna	6395	0.000115123	0.27631	0.420485	2772684744	36482694	1	1	21	43	0.949663	2	0	0	0	0	2
MR2	MR2_ILLUMINA	ILLUMINA	MOS & COL	unenriched	Illumina_unenriched	Schlumbergera_virus_X_strain_K11-tax253700-GCF_000881915.1_ViralProj33189_genomic.fna	6633	0.000120605	0.236997	0.407357	2772684744	36482694	1	1	22	58	0.946461	2	0	0	0	0	2
MR2	MR2_ILLUMINA	ILLUMINA	MOS & COL	unenriched	Illumina_unenriched	Cannabis_cryptic_virus-tax1115692-GCF_001745435.1_ViralMultiSegProj344207_genomic.fna	4663	7.67487e-05	0.313318	0.395454	2772684744	36482694	0	0	14	20	0.988878	0	0	0	0	0	0
MR2	MR2_ILLUMINA	ILLUMINA	MOS & COL	unenriched	Illumina_unenriched	Paprika_mild_mottle_virus_strain_Japanese-tax35281-GCF_000853745.1_ViralProj14935_genomic.fna	6524	0.000109641	0.202177	0.381514	2772684744	36482694	0.978261	0.978261	20	29	0.974592	1	0	1	1	1	0
MR2	MR2_ILLUMINA	ILLUMINA	MOS & COL	unenriched	Illumina_unenriched	Lettuce_big_vein_associated_varicosavirus-tax1985698-GCF_000881815.1_ViralMultiSegProj32725_genomic.fna	12878	0.00018639	0.287467	0.352695	2772684744	36482694	1	1	34	58	0.958258	0	0	0	0	0	0
MR2	MR2_ILLUMINA	ILLUMINA	MOS & COL	unenriched	Illumina_unenriched	Tomato_mottle_mosaic_virus-tax1391702-GCF_000911995.1_ViralProj217881_genomic.fna	6398	7.67487e-05	0.17865	0.301657	2772684744	36482694	0	0	14	19	0.987881	0	0	0	0	0	0
MR2	MR2_ILLUMINA	ILLUMINA	MOS & COL	unenriched	Illumina_unenriched	Zygocactus_virus_X_strain_B1-tax253701-GCF_000854525.1_ViralProj14955_genomic.fna	6624	6.03026e-05	0.163043	0.203351	2772684744	36482694	0	0	11	15	0.957018	0	0	0	0	0	0
MR2	MR2_ILLUMINA	ILLUMINA	MOS & COL	unenriched	Illumina_unenriched	Cucurbit_chlorotic_yellows_virus-tax558690-GCF_000898355.1_ViralMultiSegProj170929_genomic.fna	16648	0.000131569	0.140137	0.19654	2772684744	36482694	0	0	24	28	0.991484	0	0	0	0	0	0
MR2	MR2_ILLUMINA	ILLUMINA	MOS & COL	unenriched	Illumina_unenriched	Alphapapillomavirus_7-tax337042-GCF_000865665.1_ViralProj15506_genomic.fna	7857	6.57846e-05	0.146875	0.195494	2772684744	36482694	0	0	12	16	0.980263	0	0	0	0	0	0
MR2	MR2_ILLUMINA	ILLUMINA	MOS & COL	unenriched	Illumina_unenriched	Human_endogenous_retrovirus_K113-tax166122-GCF_000913595.1_ViralProj222261_genomic.fna	9472	7.67487e-05	0.157622	0.194362	2772684744	36482694	0	0	14	122	0.945751	0	0	0	0	0	0
MR2	MR2_ILLUMINA	ILLUMINA	MOS & COL	unenriched	Illumina_unenriched	Pseudomonas_phage_PRR1-tax12024-GCF_000868365.1_ViralProj17481_genomic.fna	3573	2.74103e-05	0.160649	0.189477	2772684744	36482694	0	0	5	15	0.940351	0	0	0	0	0	0
MR2	MR2_ILLUMINA	ILLUMINA	MOS & COL	unenriched	Illumina_unenriched	Husavirus_sp-tax1930509-GCF_002374975.1_ASM237497v1_genomic.fna	8856	7.12667e-05	0.155262	0.185298	2772684744	36482694	0	0	13	22	0.958732	0	0	0	0	0	0
MR2	MR2_ILLUMINA	ILLUMINA	MOS & COL	unenriched	Illumina_unenriched	Acinetobacter_phage_AP205-tax154784-GCF_000850225.1_ViralProj14710_genomic.fna	4268	3.28923e-05	0.14925	0.182755	2772684744	36482694	0	0	6	64	0.926295	0	0	0	0	0	0
MR2	MR2_ILLUMINA	ILLUMINA	MOS & COL	unenriched	Illumina_unenriched	Melon_necrotic_spot_virus-tax11987-GCF_000865645.1_ViralProj15502_genomic.fna	4266	3.28923e-05	0.169011	0.17909	2772684744	36482694	0	0	6	44	0.925688	0	0	0	0	0	0
MR2	MR2_ILLUMINA	ILLUMINA	MOS & COL	unenriched	Illumina_unenriched	Enterobacteria_phage_Hgal1-tax1206300-GCF_000903835.1_ViralProj184161_genomic.fna	3562	2.74103e-05	0.136159	0.176867	2772684744	36482694	0	0	5	8	0.957237	0	0	0	0	0	0
MR2	MR2_ILLUMINA	ILLUMINA	MOS & COL	unenriched	Illumina_unenriched	Youcai_mosaic_virus-tax228578-GCF_000852505.1_ViralProj14869_genomic.fna	6303	4.38564e-05	0.151198	0.171347	2772684744	36482694	0	0	8	17	0.955882	0	0	0	0	0	0
MR2	MR2_ILLUMINA	ILLUMINA	MOS & COL	unenriched	Illumina_unenriched	Carrot_cryptic_virus-tax589918-GCF_002867815.1_ASM286781v1_genomic.fna	3747	2.74103e-05	0.167868	0.167868	2772684744	36482694	0	0	5	8	0.986842	0	0	0	0	0	0
MR2	MR2_ILLUMINA	ILLUMINA	MOS & COL	unenriched	Illumina_unenriched	Enterobacteria_phage_ID18_sensu_lato-tax489829-GCF_000867085.1_ViralProj16628_genomic.fna	5486	3.83744e-05	0.141633	0.141633	2772684744	36482694	0	0	7	12	0.970395	0	0	0	0	0	0
MR2	MR2_ILLUMINA	ILLUMINA	MOS & COL	unenriched	Illumina_unenriched	Hubei_picorna_like_virus_36_strain_SCM50248-tax1923116-GCF_001964935.1_ViralProj362145_genomic.fna	9856	6.03026e-05	0.106838	0.127841	2772684744	36482694	0	0	11	12	0.986842	0	0	0	0	0	0
MR2	MR2_ILLUMINA	ILLUMINA	MOS & COL	unenriched	Illumina_unenriched	Mushroom_bacilliform_virus-tax32625-GCF_000849205.1_ViralProj14676_genomic.fna	4009	2.19282e-05	0.112497	0.118234	2772684744	36482694	0	0	4	4	0.983553	0	0	0	0	0	0
MR2	MR2_ILLUMINA	ILLUMINA	MOS & COL	unenriched	Illumina_unenriched	Picalivirus_A-tax1224515-GCF_004128835.1_ASM412883v1_genomic.fna	8966	4.38564e-05	0.102944	0.107852	2772684744	36482694	0	0	8	15	0.966228	0	0	0	0	0	0
MR3	MR3_ILLUMINA	ILLUMINA	MOS & COL	unenriched	Illumina_unenriched	Cucumber_green_mottle_mosaic_virus_strain_SH-tax12235-GCF_000849225.1_ViralProj14681_genomic.fna	6424	0.181294	0.993306	770.424	3226234200	42450450	0.987891	0.985532	38480	47938	0.974237	153	767	92	77	77	76
MR3	MR3_ILLUMINA	ILLUMINA	MOS & COL	unenriched	Illumina_unenriched	Tomato_brown_rugose_fruit_virus-tax1761477-GCF_001461485.1_ViralProj304915_genomic.fna	6393	0.112352	0.985609	475.654	3226234200	42450450	0.999681	0.999042	23847	29464	0.986351	62	402	6	2	2	60
MR3	MR3_ILLUMINA	ILLUMINA	MOS & COL	unenriched	Illumina_unenriched	Tomato_mosaic_virus-tax12253-GCF_000853705.1_ViralProj14926_genomic.fna	6383	0.0102237	0.974777	44.1949	3226234200	42450450	0.997666	0.992832	2170	2662	0.982223	139	42	43	14	14	125
MR3	MR3_ILLUMINA	ILLUMINA	MOS & COL	unenriched	Illumina_unenriched	Wuhan_insect_virus_23_strain_WHCCII13263-tax1923727-GCF_001921615.1_ViralMultiSegProj358547_genomic.fna	2858	0.0036466	0.96571	35.0409	3226234200	42450450	0.984918	0.98031	774	1046	0.970599	103	35	47	36	36	67
MR3	MR3_ILLUMINA	ILLUMINA	MOS & COL	unenriched	Illumina_unenriched	Pepper_mild_mottle_virus_strain_S-tax12239-GCF_000859645.1_ViralProj15148_genomic.fna	6357	0.0061295	0.970898	25.8076	3226234200	42450450	0.998129	0.988946	1301	1778	0.973991	242	24	65	11	11	231
MR3	MR3_ILLUMINA	ILLUMINA	MOS & COL	unenriched	Illumina_unenriched	Wenzhou_picorna_like_virus_47_strain_WHCCII11151-tax1923634-GCF_001957975.1_ViralProj361705_genomic.fna	8235	0.00379266	0.63898	12.6607	3226234200	42450450	0.96598	0.961504	805	2326	0.941344	159	3	129	114	111	48
MR3	MR3_ILLUMINA	ILLUMINA	MOS & COL	unenriched	Illumina_unenriched	Pepino_mosaic_virus-tax112229-GCF_000856965.1_ViralProj15125_genomic.fna	6450	0.00181388	0.966977	7.79318	3226234200	42450450	0.995378	0.988567	385	639	0.960537	162	6	47	19	18	144
MR3	MR3_ILLUMINA	ILLUMINA	MOS & COL	unenriched	Illumina_unenriched	Cucumber_mosaic_virus_strain_Fny-tax12305-GCF_000864745.1_ViralMultiSegProj15470_genomic.fna	8623	0.000805645	0.679346	2.49855	3226234200	42450450	0.995291	0.989994	171	247	0.967877	41	2	17	8	8	33
MR3	MR3_ILLUMINA	ILLUMINA	MOS & COL	unenriched	Illumina_unenriched	Tropical_soda_apple_mosaic_virus-tax327387-GCF_001654245.1_ViralProj322841_genomic.fna	6350	0.000579499	0.653386	2.48315	3226234200	42450450	0.995976	0.993964	123	157	0.983657	11	1	6	4	4	7
MR3	MR3_ILLUMINA	ILLUMINA	MOS & COL	unenriched	Illumina_unenriched	Caulobacter_phage_phiCb5-tax767473-GCF_000903235.1_ViralProj181078_genomic.fna	3762	0.000310951	0.703349	2.22329	3226234200	42450450	0.982919	0.975155	66	121	0.953132	24	1	16	11	9	15
MR3	MR3_ILLUMINA	ILLUMINA	MOS & COL	unenriched	Illumina_unenriched	Carnation_mottle_virus-tax11986-GCF_000854705.1_ViralProj14993_genomic.fna	4003	0.000287394	0.458406	1.96852	3226234200	42450450	0.994633	0.9839	61	78	0.969551	19	0	9	3	2	17
MR3	MR3_ILLUMINA	ILLUMINA	MOS & COL	unenriched	Illumina_unenriched	Cactus_virus_X-tax112227-GCF_000856405.1_ViralProj14996_genomic.fna	6614	0.000499406	0.683701	1.92047	3226234200	42450450	0.992408	0.990239	106	163	0.967025	17	1	9	7	7	10
MR3	MR3_ILLUMINA	ILLUMINA	MOS & COL	unenriched	Illumina_unenriched	Escherichia_virus_BZ13_strain_Enterobacteria_phage_GA-tax329853-GCF_000847365.1_ViralProj14635_genomic.fna	3466	0.000235569	0.44172	1.88546	3226234200	42450450	0.991103	0.985765	50	94	0.951358	22	0	8	5	5	17
MR3	MR3_ILLUMINA	ILLUMINA	MOS & COL	unenriched	Illumina_unenriched	Hubei_picorna_like_virus_61_strain_mosHB235903-tax1923144-GCF_001957495.1_ViralProj361635_genomic.fna	8681	0.000621902	0.606612	1.86534	3226234200	42450450	0.981739	0.971304	132	317	0.945501	57	1	33	21	21	36
MR3	MR3_ILLUMINA	ILLUMINA	MOS & COL	unenriched	Illumina_unenriched	uncultured_crAssphage-tax1211417-GCF_000922395.1_ViralProj259336_genomic.fna	97065	0.00538039	0.700768	1.58876	3226234200	42450450	0.994708	0.988781	1142	1589	0.970658	131	1	53	25	25	106
MR3	MR3_ILLUMINA	ILLUMINA	MOS & COL	unenriched	Illumina_unenriched	Escherichia_virus_M13-tax1977402-GCF_000845205.1_ViralProj14549_genomic.fna	6407	0.000339219	0.109568	1.33042	3226234200	42450450	0.989664	0.989664	72	140	0.981767	6	0	4	4	4	2
MR3	MR3_ILLUMINA	ILLUMINA	MOS & COL	unenriched	Illumina_unenriched	Garlic_virus_A-tax12433-GCF_000848665.1_ViralProj14735_genomic.fna	8660	0.000447581	0.577829	1.3149	3226234200	42450450	0.991914	0.991914	95	130	0.972672	5	1	3	3	2	3
MR3	MR3_ILLUMINA	ILLUMINA	MOS & COL	unenriched	Illumina_unenriched	Tobacco_mild_green_mosaic_virus-tax12241-GCF_000847545.1_ViralProj14671_genomic.fna	6355	0.000310951	0.524154	1.30448	3226234200	42450450	0.991482	0.989779	66	90	0.969956	9	1	6	5	5	4
MR3	MR3_ILLUMINA	ILLUMINA	MOS & COL	unenriched	Illumina_unenriched	Chayote_mosaic_virus-tax71030-GCF_000862665.1_ViralProj15420_genomic.fna	6364	0.000287394	0.484444	1.10889	3226234200	42450450	0.992095	0.976285	61	183	0.945104	6	1	6	2	2	4
MR3	MR3_ILLUMINA	ILLUMINA	MOS & COL	unenriched	Illumina_unenriched	Schlumbergera_virus_X_strain_K11-tax253700-GCF_000881915.1_ViralProj33189_genomic.fna	6633	0.000244992	0.462988	0.960199	3226234200	42450450	0.975207	0.966942	52	103	0.951392	9	0	8	6	6	3
MR3	MR3_ILLUMINA	ILLUMINA	MOS & COL	unenriched	Illumina_unenriched	Garlic_common_latent_virus-tax47900-GCF_000896535.1_ViralProj78925_genomic.fna	8638	0.000301528	0.332716	0.913637	3226234200	42450450	0.987342	0.984177	64	132	0.954695	9	0	5	4	4	5
MR3	MR3_ILLUMINA	ILLUMINA	MOS & COL	unenriched	Illumina_unenriched	Squash_mosaic_virus-tax12263-GCF_000861625.1_ViralMultiSegProj15384_genomic.fna	9219	0.00027326	0.307842	0.828506	3226234200	42450450	0.974359	0.974359	58	94	0.940024	12	0	11	11	11	1
MR3	MR3_ILLUMINA	ILLUMINA	MOS & COL	unenriched	Illumina_unenriched	Merkel_cell_polyomavirus-tax493803-GCF_000874865.1_ViralProj28509_genomic.fna	5387	0.000160187	0.513087	0.804529	3226234200	42450450	0.992958	0.992958	34	46	0.986556	1	1	1	1	1	0
MR3	MR3_ILLUMINA	ILLUMINA	MOS & COL	unenriched	Illumina_unenriched	Enterobacteria_phage_ID18_sensu_lato-tax489829-GCF_000867085.1_ViralProj16628_genomic.fna	5486	9.42275e-05	0.36183	0.493438	3226234200	42450450	0	0	20	32	0.963816	0	0	0	0	0	0
MR3	MR3_ILLUMINA	ILLUMINA	MOS & COL	unenriched	Illumina_unenriched	Paprika_mild_mottle_virus_strain_Japanese-tax35281-GCF_000853745.1_ViralProj14935_genomic.fna	6524	0.000122496	0.318976	0.469651	3226234200	42450450	0	0	26	29	0.986162	0	0	0	0	0	0
MR3	MR3_ILLUMINA	ILLUMINA	MOS & COL	unenriched	Illumina_unenriched	Tobacco_mosaic_virus-tax12242-GCF_000854365.1_ViralProj15071_genomic.fna	6395	0.00010365	0.293198	0.457701	3226234200	42450450	0	0	22	41	0.956194	0	0	0	0	0	0
MR3	MR3_ILLUMINA	ILLUMINA	MOS & COL	unenriched	Illumina_unenriched	Enterobacteria_phage_Hgal1-tax1206300-GCF_000903835.1_ViralProj184161_genomic.fna	3562	6.59593e-05	0.335486	0.445817	3226234200	42450450	0	0	14	28	0.958882	0	0	0	0	0	0
MR3	MR3_ILLUMINA	ILLUMINA	MOS & COL	unenriched	Illumina_unenriched	Lettuce_big_vein_associated_varicosavirus-tax1985698-GCF_000881815.1_ViralMultiSegProj32725_genomic.fna	12878	0.000207301	0.258348	0.434229	3226234200	42450450	0.96	0.96	44	83	0.949126	3	0	3	3	3	0
MR3	MR3_ILLUMINA	ILLUMINA	MOS & COL	unenriched	Illumina_unenriched	Human_feces_pecovirus_strain_PeCV_NI-tax1820160-GCF_003726995.1_ASM372699v1_genomic.fna	2928	4.24024e-05	0.341872	0.421107	3226234200	42450450	0	0	9	12	0.970943	0	0	0	0	0	0
MR3	MR3_ILLUMINA	ILLUMINA	MOS & COL	unenriched	Illumina_unenriched	Cannabis_cryptic_virus-tax1115692-GCF_001745435.1_ViralMultiSegProj344207_genomic.fna	4663	7.06706e-05	0.254772	0.403817	3226234200	42450450	1	1	15	22	0.993248	0	0	0	0	0	0
MR3	MR3_ILLUMINA	ILLUMINA	MOS & COL	unenriched	Illumina_unenriched	Tobacco_ringspot_virus_satellite_RNA-tax31504-GCF_000840125.1_ViralProj14189_genomic.fna	359	4.71138e-06	0.376045	0.376045	3226234200	42450450	0	0	1	2	0.983553	0	0	0	0	0	0
MR3	MR3_ILLUMINA	ILLUMINA	MOS & COL	unenriched	Illumina_unenriched	Melon_necrotic_spot_virus-tax11987-GCF_000865645.1_ViralProj15502_genomic.fna	4266	6.12479e-05	0.239334	0.365682	3226234200	42450450	0	0	13	59	0.923952	0	0	0	0	0	0
MR3	MR3_ILLUMINA	ILLUMINA	MOS & COL	unenriched	Illumina_unenriched	Pseudomonas_phage_PRR1-tax12024-GCF_000868365.1_ViralProj17481_genomic.fna	3573	4.24024e-05	0.222782	0.309544	3226234200	42450450	0	0	9	42	0.929825	0	0	0	0	0	0
MR3	MR3_ILLUMINA	ILLUMINA	MOS & COL	unenriched	Illumina_unenriched	Aeromonas_phage_AhSzw_1-tax2138299-GCF_003044105.1_ASM304410v1_genomic.fna	115739	0.00122025	0.134043	0.286455	3226234200	42450450	0.989269	0.982562	259	519	0.953554	39	0	26	16	16	23
MR3	MR3_ILLUMINA	ILLUMINA	MOS & COL	unenriched	Illumina_unenriched	Hubei_picorna_like_virus_36_strain_SCM50248-tax1923116-GCF_001964935.1_ViralProj362145_genomic.fna	9856	9.89389e-05	0.203937	0.281453	3226234200	42450450	1	1	21	25	0.983421	0	0	0	0	0	0
MR3	MR3_ILLUMINA	ILLUMINA	MOS & COL	unenriched	Illumina_unenriched	Tomato_mottle_mosaic_virus-tax1391702-GCF_000911995.1_ViralProj217881_genomic.fna	6398	6.12479e-05	0.17568	0.279619	3226234200	42450450	0	0	13	18	0.983553	0	0	0	0	0	0
MR3	MR3_ILLUMINA	ILLUMINA	MOS & COL	unenriched	Illumina_unenriched	Blueberry_shoestring_virus_strain_BSSV-tax1714570-GCF_001586925.1_ViralProj314396_genomic.fna	4020	3.7691e-05	0.242786	0.253731	3226234200	42450450	0	0	8	9	0.991959	0	0	0	0	0	0
MR3	MR3_ILLUMINA	ILLUMINA	MOS & COL	unenriched	Illumina_unenriched	Cucurbit_chlorotic_yellows_virus-tax558690-GCF_000898355.1_ViralMultiSegProj170929_genomic.fna	16648	0.000146053	0.145843	0.247597	3226234200	42450450	1	1	31	35	0.988824	0	0	0	0	0	0
MR3	MR3_ILLUMINA	ILLUMINA	MOS & COL	unenriched	Illumina_unenriched	Human_endogenous_retrovirus_K113-tax166122-GCF_000913595.1_ViralProj222261_genomic.fna	9472	8.00934e-05	0.20872	0.242821	3226234200	42450450	0	0	17	110	0.947368	0	0	0	0	0	0
MR3	MR3_ILLUMINA	ILLUMINA	MOS & COL	unenriched	Illumina_unenriched	Picalivirus_A-tax1224515-GCF_004128835.1_ASM412883v1_genomic.fna	8966	7.5382e-05	0.197412	0.214031	3226234200	42450450	0	0	16	25	0.973684	0	0	0	0	0	0
MR3	MR3_ILLUMINA	ILLUMINA	MOS & COL	unenriched	Illumina_unenriched	Phaseolus_vulgaris_alphaendornavirus_1-tax1188792-GCF_002820445.1_ASM282044v1_genomic.fna	14072	9.42275e-05	0.170267	0.182206	3226234200	42450450	0	0	20	25	0.972368	0	0	0	0	0	0
MR3	MR3_ILLUMINA	ILLUMINA	MOS & COL	unenriched	Illumina_unenriched	Acinetobacter_phage_AP205-tax154784-GCF_000850225.1_ViralProj14710_genomic.fna	4268	2.82683e-05	0.102858	0.171743	3226234200	42450450	0	0	6	65	0.925101	0	0	0	0	0	0
MR3	MR3_ILLUMINA	ILLUMINA	MOS & COL	unenriched	Illumina_unenriched	Carrot_cryptic_virus-tax589918-GCF_002867815.1_ASM286781v1_genomic.fna	3747	2.35569e-05	0.118228	0.167334	3226234200	42450450	0	0	5	6	0.983553	0	0	0	0	0	0
MR3	MR3_ILLUMINA	ILLUMINA	MOS & COL	unenriched	Illumina_unenriched	Zygocactus_virus_X_strain_B1-tax253701-GCF_000854525.1_ViralProj14955_genomic.fna	6624	3.7691e-05	0.143871	0.151419	3226234200	42450450	0	0	8	13	0.959008	0	0	0	0	0	0
MR3	MR3_ILLUMINA	ILLUMINA	MOS & COL	unenriched	Illumina_unenriched	Youcai_mosaic_virus-tax228578-GCF_000852505.1_ViralProj14869_genomic.fna	6303	3.29796e-05	0.121053	0.150881	3226234200	42450450	0	0	7	12	0.962171	0	0	0	0	0	0
MR3	MR3_ILLUMINA	ILLUMINA	MOS & COL	unenriched	Illumina_unenriched	Pseudomonas_phage_phi12-tax161736-GCF_000851005.1_ViralMultiSegProj14855_genomic.fna	13173	7.5382e-05	0.112351	0.147043	3226234200	42450450	0	0	16	31	0.953582	0	0	0	0	0	0
MR3	MR3_ILLUMINA	ILLUMINA	MOS & COL	unenriched	Illumina_unenriched	Cymbidium_mosaic_virus-tax12178-GCF_000865585.1_ViralProj15490_genomic.fna	6227	3.29796e-05	0.121086	0.144853	3226234200	42450450	0	0	7	9	0.958333	0	0	0	0	0	0
MR3	MR3_ILLUMINA	ILLUMINA	MOS & COL	unenriched	Illumina_unenriched	Faecalibacterium_phage_FP_Taranis-tax2070186-GCF_002958105.1_ASM295810v1_genomic.fna	54286	0.000292105	0.127049	0.144291	3226234200	42450450	0	0	62	90	0.971345	0	0	0	0	0	0
MR3	MR3_ILLUMINA	ILLUMINA	MOS & COL	unenriched	Illumina_unenriched	Dill_cryptic_virus_2-tax1323529-GCF_000908315.1_ViralMultiSegProj198774_genomic.fna	4784	2.35569e-05	0.123537	0.13796	3226234200	42450450	0	0	5	5	0.991776	0	0	0	0	0	0
MR3	MR3_ILLUMINA	ILLUMINA	MOS & COL	unenriched	Illumina_unenriched	Pitaya_virus_X-tax1176736-GCF_000923195.1_ViralProj254434_genomic.fna	6677	3.29796e-05	0.116669	0.137936	3226234200	42450450	0	0	7	9	0.980263	0	0	0	0	0	0
MR3	MR3_ILLUMINA	ILLUMINA	MOS & COL	unenriched	Illumina_unenriched	Mushroom_bacilliform_virus-tax32625-GCF_000849205.1_ViralProj14676_genomic.fna	4009	1.88455e-05	0.114742	0.132203	3226234200	42450450	0	0	4	5	0.969737	0	0	0	0	0	0
MR3	MR3_ILLUMINA	ILLUMINA	MOS & COL	unenriched	Illumina_unenriched	Sewage_associated_circular_DNA_virus_30-tax1592097-GCF_000928415.1_ViralProj274070_genomic.fna	2741	1.41341e-05	0.100328	0.131339	3226234200	42450450	0	0	3	4	0.960526	0	0	0	0	0	0
MR3	MR3_ILLUMINA	ILLUMINA	MOS & COL	unenriched	Illumina_unenriched	Faecalibacterium_phage_FP_Toutatis-tax2070187-GCF_002958115.1_ASM295811v1_genomic.fna	54725	0.000263837	0.105162	0.127127	3226234200	42450450	0	0	56	78	0.973009	0	0	0	0	0	0
MR3	MR3_ILLUMINA	ILLUMINA	MOS & COL	unenriched	Illumina_unenriched	Persea_americana_chrysovirus-tax1587509-GCF_004114775.1_ASM411477v1_genomic.fna	9613	4.24024e-05	0.106626	0.109227	3226234200	42450450	0	0	9	12	0.983553	0	0	0	0	0	0
p630-N	p630-N_ILLUMINA	ILLUMINA	MOS & COL	enriched	Illumina_enriched	uncultured_crAssphage-tax1211417-GCF_000922395.1_ViralProj259336_genomic.fna	97065	0.0544387	0.851491	7.29473	1316671172	17550012	0.994833	0.98988	4777	5569	0.982551	1486	6	566	289	279	1207
p630-N	p630-N_ILLUMINA	ILLUMINA	MOS & COL	enriched	Illumina_enriched	Tomato_brown_rugose_fruit_virus-tax1761477-GCF_001461485.1_ViralProj304915_genomic.fna	6393	0.00237037	0.584233	4.7064	1316671172	17550012	0.998548	0.996128	208	277	0.996676	18	2	8	3	3	15
p630-N	p630-N_ILLUMINA	ILLUMINA	MOS & COL	enriched	Illumina_enriched	Cucumber_green_mottle_mosaic_virus_strain_SH-tax12235-GCF_000849225.1_ViralProj14681_genomic.fna	6424	0.000421652	0.225716	0.848381	1316671172	17550012	0.990307	0.990307	37	48	0.986968	7	0	6	6	6	1
p630-N	p630-N_ILLUMINA	ILLUMINA	MOS & COL	enriched	Illumina_enriched	Faecalibacterium_phage_FP_Mushu-tax2070185-GCF_002958095.1_ASM295809v1_genomic.fna	36636	0.0019829	0.236762	0.705317	1316671172	17550012	0.997628	0.996047	174	177	0.991616	10	0	5	3	3	7
p630-N	p630-N_ILLUMINA	ILLUMINA	MOS & COL	enriched	Illumina_enriched	Faecalibacterium_phage_FP_Toutatis-tax2070187-GCF_002958115.1_ASM295811v1_genomic.fna	54725	0.00230199	0.173577	0.551887	1316671172	17550012	0.989872	0.989872	202	221	0.988751	26	0	23	23	23	3
p630-N	p630-N_ILLUMINA	ILLUMINA	MOS & COL	enriched	Illumina_enriched	Faecalibacterium_phage_FP_Taranis-tax2070186-GCF_002958105.1_ASM295810v1_genomic.fna	54286	0.00208547	0.184744	0.504089	1316671172	17550012	0.99651	0.994764	183	193	0.989305	11	0	9	6	6	5
p630-N	p630-N_ILLUMINA	ILLUMINA	MOS & COL	enriched	Illumina_enriched	Faecalibacterium_phage_FP_Lagaffe-tax2070183-GCF_002958075.1_ASM295807v1_genomic.fna	48211	0.0014359	0.144863	0.39043	1316671172	17550012	0.988837	0.987907	126	130	0.984544	14	0	13	12	12	2
p630-N	p630-N_ILLUMINA	ILLUMINA	MOS & COL	enriched	Illumina_enriched	Acinetobacter_phage_Petty-tax1406779-GCF_000916495.1_ViralProj240050_genomic.fna	40739	0.00118518	0.181693	0.382484	1316671172	17550012	0.988701	0.983051	104	157	0.958974	14	0	12	8	8	6
p630-N	p630-N_ILLUMINA	ILLUMINA	MOS & COL	enriched	Illumina_enriched	Faecalibacterium_phage_FP_Epona-tax2070182-GCF_002958065.1_ASM295806v1_genomic.fna	49573	0.00137892	0.135033	0.364916	1316671172	17550012	0.980711	0.979695	121	142	0.977848	22	0	20	19	19	3
p630-N	p630-N_ILLUMINA	ILLUMINA	MOS & COL	enriched	Illumina_enriched	Aeromonas_virus_phiO18P-tax393598-GCF_000873905.1_ViralProj19769_genomic.fna	33985	0.00068376	0.133441	0.264617	1316671172	17550012	0.985185	0.982716	60	112	0.952054	7	0	7	6	6	1
p630-N	p630-N_ILLUMINA	ILLUMINA	MOS & COL	enriched	Illumina_enriched	Human_feces_pecovirus_strain_PeCV_NI-tax1820160-GCF_003726995.1_ASM372699v1_genomic.fna	2928	5.698e-05	0.129781	0.25888	1316671172	17550012	0	0	5	5	0.985518	0	0	0	0	0	0
p630-N	p630-N_ILLUMINA	ILLUMINA	MOS & COL	enriched	Illumina_enriched	Enterobacteria_phage_ID18_sensu_lato-tax489829-GCF_000867085.1_ViralProj16628_genomic.fna	5486	0.000102564	0.134707	0.243347	1316671172	17550012	1	1	9	9	0.986716	0	0	0	0	0	0
p630-N	p630-N_ILLUMINA	ILLUMINA	MOS & COL	enriched	Illumina_enriched	Severe_acute_respiratory_syndrome_coronavirus_2-tax2697049-GCF_009858895.2_ASM985889v3_genomic.fna	29903	0.00039886	0.128281	0.17627	1316671172	17550012	1	1	35	36	0.997414	0	0	0	0	0	0
p630-S1	p630-S1_ILLUMINA	ILLUMINA	MOS & COL	enriched	Illumina_enriched	Tomato_brown_rugose_fruit_virus-tax1761477-GCF_001461485.1_ViralProj304915_genomic.fna	6393	0.1246	0.956515	38.7123	215779624	2945434	0.999438	0.998876	1835	2329	0.993867	42	19	6	3	3	39
p630-S1	p630-S1_ILLUMINA	ILLUMINA	MOS & COL	enriched	Illumina_enriched	Cucumber_green_mottle_mosaic_virus_strain_SH-tax12235-GCF_000849225.1_ViralProj14681_genomic.fna	6424	0.0469201	0.916252	14.502	215779624	2945434	0.986603	0.985468	691	857	0.980564	109	9	64	59	59	50
p630-S1	p630-S1_ILLUMINA	ILLUMINA	MOS & COL	enriched	Illumina_enriched	uncultured_crAssphage-tax1211417-GCF_000922395.1_ViralProj259336_genomic.fna	97065	0.3647	0.954515	7.90636	215779624	2945434	0.996035	0.989905	5371	6842	0.976001	2063	7	690	271	266	1797
p630-S1	p630-S1_ILLUMINA	ILLUMINA	MOS & COL	enriched	Illumina_enriched	Pepper_mild_mottle_virus_strain_S-tax12239-GCF_000859645.1_ViralProj15148_genomic.fna	6357	0.00291977	0.434167	0.846626	215779624	2945434	1	1	43	67	0.982672	0	0	0	0	0	0
p630-S1	p630-S1_ILLUMINA	ILLUMINA	MOS & COL	enriched	Illumina_enriched	Wuhan_insect_virus_23_strain_WHCCII13263-tax1923727-GCF_001921615.1_ViralMultiSegProj358547_genomic.fna	2858	0.00115433	0.428272	0.827152	215779624	2945434	1	1	17	27	0.975576	0	0	0	0	0	0
p630-S1	p630-S1_ILLUMINA	ILLUMINA	MOS & COL	enriched	Illumina_enriched	Wenzhou_picorna_like_virus_47_strain_WHCCII11151-tax1923634-GCF_001957975.1_ViralProj361705_genomic.fna	8235	0.00353089	0.371099	0.802186	215779624	2945434	0.988095	0.985119	52	227	0.942488	7	0	5	4	4	3
p630-S1	p630-S1_ILLUMINA	ILLUMINA	MOS & COL	enriched	Illumina_enriched	Tomato_mosaic_virus-tax12253-GCF_000853705.1_ViralProj14926_genomic.fna	6383	0.00244446	0.334639	0.692308	215779624	2945434	0.994924	0.979695	36	48	0.984556	4	0	4	1	1	3
p630-S1	p630-S1_ILLUMINA	ILLUMINA	MOS & COL	enriched	Illumina_enriched	Carnation_mottle_virus-tax11986-GCF_000854705.1_ViralProj14993_genomic.fna	4003	0.00081482	0.129153	0.402448	215779624	2945434	0.986842	0.986842	12	15	0.971188	1	0	1	1	1	0
p630-S1	p630-S1_ILLUMINA	ILLUMINA	MOS & COL	enriched	Illumina_enriched	Picalivirus_A-tax1224515-GCF_004128835.1_ASM412883v1_genomic.fna	8966	0.00142594	0.190274	0.300692	215779624	2945434	0	0	21	33	0.971866	0	0	0	0	0	0
p630-S1	p630-S1_ILLUMINA	ILLUMINA	MOS & COL	enriched	Illumina_enriched	Rhopalosiphum_padi_virus-tax66834-GCF_000849085.1_ViralProj14648_genomic.fna	10011	0.00142594	0.204375	0.275697	215779624	2945434	1	1	21	28	0.970921	0	0	0	0	0	0
p630-S1	p630-S1_ILLUMINA	ILLUMINA	MOS & COL	enriched	Illumina_enriched	Acinetobacter_phage_Petty-tax1406779-GCF_000916495.1_ViralProj240050_genomic.fna	40739	0.00454941	0.151035	0.234444	215779624	2945434	0.975207	0.975207	67	129	0.953701	3	0	3	3	3	0
p630-S1	p630-S1_ILLUMINA	ILLUMINA	MOS & COL	enriched	Illumina_enriched	Tropical_soda_apple_mosaic_virus-tax327387-GCF_001654245.1_ViralProj322841_genomic.fna	6350	0.000679017	0.184567	0.210394	215779624	2945434	0	0	10	13	0.986652	0	0	0	0	0	0
p630-S1	p630-S1_ILLUMINA	ILLUMINA	MOS & COL	enriched	Illumina_enriched	Merkel_cell_polyomavirus-tax493803-GCF_000874865.1_ViralProj28509_genomic.fna	5387	0.000475312	0.129571	0.183961	215779624	2945434	0	0	7	7	0.997174	0	0	0	0	0	0
p630-S1	p630-S1_ILLUMINA	ILLUMINA	MOS & COL	enriched	Illumina_enriched	Garlic_virus_A-tax12433-GCF_000848665.1_ViralProj14735_genomic.fna	8660	0.000746919	0.128637	0.153464	215779624	2945434	0	0	11	11	0.989127	0	0	0	0	0	0
p630-S1	p630-S1_ILLUMINA	ILLUMINA	MOS & COL	enriched	Illumina_enriched	Chayote_mosaic_virus-tax71030-GCF_000862665.1_ViralProj15420_genomic.fna	6364	0.000543214	0.111408	0.152577	215779624	2945434	0	0	8	24	0.951227	0	0	0	0	0	0
p630-S2	p630-S2_ILLUMINA	ILLUMINA	MOS & COL	enriched	Illumina_enriched	Tomato_brown_rugose_fruit_virus-tax1761477-GCF_001461485.1_ViralProj304915_genomic.fna	6393	0.207579	0.950102	301.465	910231584	12534044	0.999506	0.998518	13009	14758	0.996732	61	206	9	3	3	58
p630-S2	p630-S2_ILLUMINA	ILLUMINA	MOS & COL	enriched	Illumina_enriched	Severe_acute_respiratory_syndrome_coronavirus_2-tax2697049-GCF_009858895.2_ASM985889v3_genomic.fna	29903	0.414088	0.606227	128.8	910231584	12534044	0.999176	0.999176	25951	26170	0.995744	9	1	3	3	3	6
p630-S2	p630-S2_ILLUMINA	ILLUMINA	MOS & COL	enriched	Illumina_enriched	Cucumber_green_mottle_mosaic_virus_strain_SH-tax12235-GCF_000849225.1_ViralProj14681_genomic.fna	6424	0.0684855	0.952833	98.5291	910231584	12534044	0.98867	0.986504	4292	4973	0.987209	157	84	81	68	67	90
p630-S2	p630-S2_ILLUMINA	ILLUMINA	MOS & COL	enriched	Illumina_enriched	Tomato_mosaic_virus-tax12253-GCF_000853705.1_ViralProj14926_genomic.fna	6383	0.00465931	0.488015	6.71581	910231584	12534044	0.995501	0.994376	292	335	0.992011	26	1	15	12	12	14
p630-S2	p630-S2_ILLUMINA	ILLUMINA	MOS & COL	enriched	Illumina_enriched	Pepper_mild_mottle_virus_strain_S-tax12239-GCF_000859645.1_ViralProj15148_genomic.fna	6357	0.00215413	0.338996	3.15337	910231584	12534044	0.991129	0.987097	135	167	0.983017	20	0	16	11	11	9
p630-S2	p630-S2_ILLUMINA	ILLUMINA	MOS & COL	enriched	Illumina_enriched	Picalivirus_A-tax1224515-GCF_004128835.1_ASM412883v1_genomic.fna	8966	0.0012127	0.207562	1.22396	910231584	12534044	0.982278	0.982278	76	102	0.979428	14	0	14	14	14	0
p630-S2	p630-S2_ILLUMINA	ILLUMINA	MOS & COL	enriched	Illumina_enriched	Satellite_tobacco_mosaic_virus-tax12881-GCF_000849185.1_ViralProj14672_genomic.fna	1239	0.000159565	0.12268	1.21388	910231584	12534044	0.986842	0.986842	10	10	0.986842	2	0	2	2	2	0
p630-S2	p630-S2_ILLUMINA	ILLUMINA	MOS & COL	enriched	Illumina_enriched	Carnation_mottle_virus-tax11986-GCF_000854705.1_ViralProj14993_genomic.fna	4003	0.000367	0.116912	0.852111	910231584	12534044	0.984064	0.984064	23	23	0.984705	4	0	4	4	4	0
pMR2	pMR2_ILLUMINA	ILLUMINA	MOS & COL	enriched	Illumina_enriched	Cucumber_green_mottle_mosaic_virus_strain_SH-tax12235-GCF_000849225.1_ViralProj14681_genomic.fna	6424	0.423219	0.988325	92.4229	147980404	2046222	0.987709	0.985156	4330	5028	0.980082	168	87	93	77	76	92
pMR2	pMR2_ILLUMINA	ILLUMINA	MOS & COL	enriched	Illumina_enriched	Tomato_brown_rugose_fruit_virus-tax1761477-GCF_001461485.1_ViralProj304915_genomic.fna	6393	0.191377	0.96371	42.0823	147980404	2046222	0.999486	0.998971	1958	2285	0.99349	58	27	6	3	3	55
pMR2	pMR2_ILLUMINA	ILLUMINA	MOS & COL	enriched	Illumina_enriched	Wuhan_insect_virus_23_strain_WHCCII13263-tax1923727-GCF_001921615.1_ViralMultiSegProj358547_genomic.fna	2858	0.00469157	0.730581	2.27187	147980404	2046222	0.994094	0.992126	48	56	0.981533	7	2	4	3	3	4
pMR2	pMR2_ILLUMINA	ILLUMINA	MOS & COL	enriched	Illumina_enriched	Tomato_mosaic_virus-tax12253-GCF_000853705.1_ViralProj14926_genomic.fna	6383	0.00840574	0.694814	1.87263	147980404	2046222	0.996904	0.99226	86	107	0.988306	7	1	5	2	2	5
pMR2	pMR2_ILLUMINA	ILLUMINA	MOS & COL	enriched	Illumina_enriched	Pepper_mild_mottle_virus_strain_S-tax12239-GCF_000859645.1_ViralProj15148_genomic.fna	6357	0.00684188	0.699701	1.53846	147980404	2046222	1	0.995662	70	88	0.981193	8	1	2	0	0	8
pMR2	pMR2_ILLUMINA	ILLUMINA	MOS & COL	enriched	Illumina_enriched	Wenzhou_picorna_like_virus_47_strain_WHCCII11151-tax1923634-GCF_001957975.1_ViralProj361705_genomic.fna	8235	0.00205256	0.216272	0.354584	147980404	2046222	0	0	21	83	0.940259	0	0	0	0	0	0
pMR2	pMR2_ILLUMINA	ILLUMINA	MOS & COL	enriched	Illumina_enriched	Pepino_mosaic_virus-tax112229-GCF_000856965.1_ViralProj15125_genomic.fna	6450	0.000977411	0.184341	0.207287	147980404	2046222	0	0	10	12	0.969108	0	0	0	0	0	0
pMR2	pMR2_ILLUMINA	ILLUMINA	MOS & COL	enriched	Illumina_enriched	Caulobacter_phage_phiCb5-tax767473-GCF_000903235.1_ViralProj181078_genomic.fna	3762	0.000390964	0.116162	0.132642	147980404	2046222	0	0	4	6	0.95158	0	0	0	0	0	0
pMR3	pMR3_ILLUMINA	ILLUMINA	MOS & COL	enriched	Illumina_enriched	Severe_acute_respiratory_syndrome_coronavirus_2-tax2697049-GCF_009858895.2_ASM985889v3_genomic.fna	29903	2.00828	0.583453	1048.22	1502600204	20761090	0.999782	0.999782	208470	211064	0.999571	1	1	1	1	1	0
pMR3	pMR3_ILLUMINA	ILLUMINA	MOS & COL	enriched	Illumina_enriched	Cucumber_green_mottle_mosaic_virus_strain_SH-tax12235-GCF_000849225.1_ViralProj14681_genomic.fna	6424	0.16582	0.956102	401.259	1502600204	20761090	0.988164	0.986355	17213	21050	0.987578	151	390	83	72	72	79
pMR3	pMR3_ILLUMINA	ILLUMINA	MOS & COL	enriched	Illumina_enriched	Tomato_brown_rugose_fruit_virus-tax1761477-GCF_001461485.1_ViralProj304915_genomic.fna	6393	0.139829	0.914438	339.92	1502600204	20761090	0.999658	0.998974	14515	18142	0.996632	90	243	6	2	2	88
pMR3	pMR3_ILLUMINA	ILLUMINA	MOS & COL	enriched	Illumina_enriched	Wuhan_insect_virus_23_strain_WHCCII13263-tax1923727-GCF_001921615.1_ViralMultiSegProj358547_genomic.fna	2858	0.00301526	0.404479	16.3373	1502600204	20761090	0.987342	0.986438	313	402	0.987074	16	0	15	14	14	2
pMR3	pMR3_ILLUMINA	ILLUMINA	MOS & COL	enriched	Illumina_enriched	Tomato_mosaic_virus-tax12253-GCF_000853705.1_ViralProj14926_genomic.fna	6383	0.00635805	0.407959	15.4899	1502600204	20761090	0.991837	0.989116	660	861	0.990812	30	0	24	18	18	12
pMR3	pMR3_ILLUMINA	ILLUMINA	MOS & COL	enriched	Illumina_enriched	Pepper_mild_mottle_virus_strain_S-tax12239-GCF_000859645.1_ViralProj15148_genomic.fna	6357	0.00376666	0.321693	9.23549	1502600204	20761090	0.993844	0.993844	391	517	0.993496	14	0	9	9	9	5
pMR3	pMR3_ILLUMINA	ILLUMINA	MOS & COL	enriched	Illumina_enriched	Wenzhou_picorna_like_virus_47_strain_WHCCII11151-tax1923634-GCF_001957975.1_ViralProj361705_genomic.fna	8235	0.00108857	0.118033	2.06642	1502600204	20761090	0.971483	0.971483	113	256	0.971954	15	0	15	15	15	0
pS68-1	pS68-1_ILLUMINA	ILLUMINA	MOS & COL	enriched	Illumina_enriched	Tomato_brown_rugose_fruit_virus-tax1761477-GCF_001461485.1_ViralProj304915_genomic.fna	6393	0.233764	0.984514	466.722	1273909514	17384174	0.999519	0.998558	20319	22925	0.997121	46	325	9	3	3	43
pS68-1	pS68-1_ILLUMINA	ILLUMINA	MOS & COL	enriched	Illumina_enriched	Cucumber_green_mottle_mosaic_virus_strain_SH-tax12235-GCF_000849225.1_ViralProj14681_genomic.fna	6424	0.095006	0.989103	187.358	1273909514	17384174	0.988488	0.98628	8258	9317	0.98589	148	185	87	73	73	75
pS68-1	pS68-1_ILLUMINA	ILLUMINA	MOS & COL	enriched	Illumina_enriched	Severe_acute_respiratory_syndrome_coronavirus_2-tax2697049-GCF_009858895.2_ASM985889v3_genomic.fna	29903	0.208385	0.145872	90.4181	1273909514	17384174	1	1	18113	19383	0.995574	1	0	0	0	0	1
pS68-1	pS68-1_ILLUMINA	ILLUMINA	MOS & COL	enriched	Illumina_enriched	Pepper_mild_mottle_virus_strain_S-tax12239-GCF_000859645.1_ViralProj15148_genomic.fna	6357	0.00576386	0.884222	11.4302	1273909514	17384174	0.996229	0.990153	501	634	0.987072	129	10	47	18	18	111
pS68-1	pS68-1_ILLUMINA	ILLUMINA	MOS & COL	enriched	Illumina_enriched	Tomato_mosaic_virus-tax12253-GCF_000853705.1_ViralProj14926_genomic.fna	6383	0.0031753	0.688078	6.35626	1273909514	17384174	0.995632	0.992944	276	330	0.991457	38	4	21	13	13	25
pS68-1	pS68-1_ILLUMINA	ILLUMINA	MOS & COL	enriched	Illumina_enriched	Wuhan_insect_virus_23_strain_WHCCII13263-tax1923727-GCF_001921615.1_ViralMultiSegProj358547_genomic.fna	2858	0.000310627	0.372288	1.40693	1273909514	17384174	0.995012	0.987531	27	28	0.984984	6	0	5	2	2	4
pS68-1	pS68-1_ILLUMINA	ILLUMINA	MOS & COL	enriched	Illumina_enriched	Picalivirus_A-tax1224515-GCF_004128835.1_ASM412883v1_genomic.fna	8966	0.00082834	0.292327	1.16931	1273909514	17384174	0.98668	0.984631	72	80	0.982705	16	0	15	13	13	3
pS68-1	pS68-1_ILLUMINA	ILLUMINA	MOS & COL	enriched	Illumina_enriched	Tropical_soda_apple_mosaic_virus-tax327387-GCF_001654245.1_ViralProj322841_genomic.fna	6350	0.000448684	0.196535	0.895591	1273909514	17384174	0.993197	0.993197	39	53	0.989093	3	0	3	3	3	0
pS68-1	pS68-1_ILLUMINA	ILLUMINA	MOS & COL	enriched	Illumina_enriched	Pseudomonas_virus_phi6-tax10879-GCF_000852125.1_ViralMultiSegProj14788_genomic.fna	13385	0.000908873	0.14957	0.856556	1273909514	17384174	0.999131	0.999131	79	82	0.997104	1	0	1	1	1	0
pS68-1	pS68-1_ILLUMINA	ILLUMINA	MOS & COL	enriched	Illumina_enriched	uncultured_crAssphage-tax1211417-GCF_000922395.1_ViralProj259336_genomic.fna	97065	0.00480897	0.139855	0.62725	1273909514	17384174	0.994188	0.993587	418	565	0.988243	36	0	32	29	29	7
pS68-1	pS68-1_ILLUMINA	ILLUMINA	MOS & COL	enriched	Illumina_enriched	Tobacco_mild_green_mosaic_virus-tax12241-GCF_000847545.1_ViralProj14671_genomic.fna	6355	0.000299123	0.16129	0.584894	1273909514	17384174	0.991416	0.991416	26	39	0.986816	2	0	2	2	2	0
pS68-1	pS68-1_ILLUMINA	ILLUMINA	MOS & COL	enriched	Illumina_enriched	Hubei_picorna_like_virus_61_strain_mosHB235903-tax1923144-GCF_001957495.1_ViralProj361635_genomic.fna	8681	0.00019558	0.111853	0.290865	1273909514	17384174	0.969925	0.969925	17	35	0.958324	4	0	4	4	4	0
pS68-1	pS68-1_ILLUMINA	ILLUMINA	MOS & COL	enriched	Illumina_enriched	Wenzhou_picorna_like_virus_47_strain_WHCCII11151-tax1923634-GCF_001957975.1_ViralProj361705_genomic.fna	8235	0.00019558	0.218458	0.280874	1273909514	17384174	0	0	17	64	0.943313	0	0	0	0	0	0
pS68-1	pS68-1_ILLUMINA	ILLUMINA	MOS & COL	enriched	Illumina_enriched	Pepino_mosaic_virus-tax112229-GCF_000856965.1_ViralProj15125_genomic.fna	6450	0.000138057	0.113798	0.268837	1273909514	17384174	0	0	12	16	0.973472	0	0	0	0	0	0
S_3_6_30_COL_S14	S_3_6_30_COL_S14_MIGS	MIGS	MOS & COL	enriched	MIGS_MOS & COL	Severe_acute_respiratory_syndrome_coronavirus_2-tax2697049-GCF_009858895.2_ASM985889v3_genomic.fna	29903	0.293164	0.998127	32.2502	358105668	4810964	0.999732	0.999598	7052	7577	0.994522	47	32	12	8	8	39
S_3_6_30_COL_S14	S_3_6_30_COL_S14_MIGS	MIGS	MOS & COL	enriched	MIGS_MOS & COL	Human_bocavirus_3_strain_W471-tax638313-GCF_000882855.1_ViralProj37291_genomic.fna	5242	0.0431514	0.988554	26.1002	358105668	4810964	0.999407	0.998814	1038	1356	0.980188	22	26	6	3	3	19
S_3_6_30_COL_S14	S_3_6_30_COL_S14_MIGS	MIGS	MOS & COL	enriched	MIGS_MOS & COL	Human_bocavirus_2c_PK-tax1511882-GCF_000882675.1_ViralProj33891_genomic.fna	5196	0.0383291	0.755004	24.8339	358105668	4810964	0.972608	0.962291	922	4160	0.948722	154	8	106	77	72	82
S_3_6_30_COL_S14	S_3_6_30_COL_S14_MIGS	MIGS	MOS & COL	enriched	MIGS_MOS & COL	Human_bocavirus_4_NI_strain_HBoV4_NI_385-tax1511883-GCF_000886375.1_ViralProj38243_genomic.fna	5104	0.000623576	0.133033	0.391654	358105668	4810964	0.963768	0.963768	15	746	0.941963	5	0	5	5	5	0
S_3_6_30_COL_S14	S_3_6_30_COL_S14_MIGS	MIGS	MOS & COL	enriched	MIGS_MOS & COL	Primate_bocaparvovirus_1-tax1511871-GCF_000866725.1_ViralProj15895_genomic.fna	5299	0.000623576	0.164371	0.374788	358105668	4810964	1	1	15	15	0.992417	0	0	0	0	0	0
S_3_6_30_COL_S14	S_3_6_30_COL_S14_MIGS	MIGS	MOS & COL	enriched	MIGS_MOS & COL	uncultured_crAssphage-tax1211417-GCF_000922395.1_ViralProj259336_genomic.fna	97065	0.00914578	0.209695	0.305115	358105668	4810964	0.986111	0.986111	220	297	0.97041	3	0	1	1	1	2
S_3_6_30_COL_S14	S_3_6_30_COL_S14_MIGS	MIGS	MOS & COL	enriched	MIGS_MOS & COL	Tomato_brown_rugose_fruit_virus-tax1761477-GCF_001461485.1_ViralProj304915_genomic.fna	6393	0.000582004	0.181605	0.27624	358105668	4810964	0	0	14	17	0.98549	0	0	0	0	0	0
S_3_6_30_MOS_S13	S_3_6_30_MOS_S13_MIGS	MIGS	MOS & COL	enriched	MIGS_MOS & COL	Severe_acute_respiratory_syndrome_coronavirus_2-tax2697049-GCF_009858895.2_ASM985889v3_genomic.fna	29903	0.755794	0.998294	33.509	141314258	1906076	0.999799	0.999765	7203	7674	0.995444	71	33	7	6	6	65
S_3_6_30_MOS_S13	S_3_6_30_MOS_S13_MIGS	MIGS	MOS & COL	enriched	MIGS_MOS & COL	Human_bocavirus_2c_PK-tax1511882-GCF_000882675.1_ViralProj33891_genomic.fna	5196	0.0253925	0.573326	6.35296	141314258	1906076	0.969004	0.964939	242	1248	0.948873	94	2	69	61	59	35
S_3_6_30_MOS_S13	S_3_6_30_MOS_S13_MIGS	MIGS	MOS & COL	enriched	MIGS_MOS & COL	Human_bocavirus_3_strain_W471-tax638313-GCF_000882855.1_ViralProj37291_genomic.fna	5242	0.0155293	0.786723	3.59042	141314258	1906076	1	0.999396	148	220	0.976217	1	3	1	0	0	1
S_3_6_30_MOS_S13	S_3_6_30_MOS_S13_MIGS	MIGS	MOS & COL	enriched	MIGS_MOS & COL	uncultured_crAssphage-tax1211417-GCF_000922395.1_ViralProj259336_genomic.fna	97065	0.0592841	0.428229	0.773966	141314258	1906076	0.994704	0.989409	565	759	0.971473	22	0	12	6	6	16
S_3_6_30_MOS_S13	S_3_6_30_MOS_S13_MIGS	MIGS	MOS & COL	enriched	MIGS_MOS & COL	WU_Polyomavirus_strain_B0-tax440266-GCF_000870785.1_ViralProj19765_genomic.fna	5229	0.00136406	0.166762	0.332951	141314258	1906076	1	1	13	13	0.991264	0	0	0	0	0	0
S68-1	S68-1_ILLUMINA	ILLUMINA	MOS & COL	unenriched	Illumina_unenriched	Tomato_brown_rugose_fruit_virus-tax1761477-GCF_001461485.1_ViralProj304915_genomic.fna	6393	0.118987	0.993274	698.299	4424180704	58212904	0.999682	0.999046	34633	41081	0.988936	32	603	6	2	2	30
S68-1	S68-1_ILLUMINA	ILLUMINA	MOS & COL	unenriched	Illumina_unenriched	Cucumber_green_mottle_mosaic_virus_strain_SH-tax12235-GCF_000849225.1_ViralProj14681_genomic.fna	6424	0.0822842	0.992217	487.278	4424180704	58212904	0.988522	0.986321	23950	28728	0.976013	150	480	87	73	73	77
S68-1	S68-1_ILLUMINA	ILLUMINA	MOS & COL	unenriched	Illumina_unenriched	Pepper_mild_mottle_virus_strain_S-tax12239-GCF_000859645.1_ViralProj15148_genomic.fna	6357	0.00986723	0.991663	57.9641	4424180704	58212904	0.999189	0.987026	2872	3678	0.975026	279	59	80	5	5	274
S68-1	S68-1_ILLUMINA	ILLUMINA	MOS & COL	unenriched	Illumina_unenriched	Tomato_mosaic_virus-tax12253-GCF_000853705.1_ViralProj14926_genomic.fna	6383	0.005607	0.97838	33.3049	4424180704	58212904	0.997193	0.991248	1632	1935	0.981933	150	29	53	17	17	133
S68-1	S68-1_ILLUMINA	ILLUMINA	MOS & COL	unenriched	Illumina_unenriched	Wuhan_insect_virus_23_strain_WHCCII13263-tax1923727-GCF_001921615.1_ViralMultiSegProj358547_genomic.fna	2858	0.000656212	0.874738	8.76907	4424180704	58212904	0.985132	0.982379	191	260	0.972384	52	10	32	27	26	26
S68-1	S68-1_ILLUMINA	ILLUMINA	MOS & COL	unenriched	Illumina_unenriched	Picalivirus_A-tax1224515-GCF_004128835.1_ASM412883v1_genomic.fna	8966	0.00202017	0.939996	8.14778	4424180704	58212904	0.998893	0.996045	588	735	0.973962	212	7	25	7	7	205
S68-1	S68-1_ILLUMINA	ILLUMINA	MOS & COL	unenriched	Illumina_unenriched	Wenzhou_picorna_like_virus_47_strain_WHCCII11151-tax1923634-GCF_001957975.1_ViralProj361705_genomic.fna	8235	0.00173501	0.797936	7.84117	4424180704	58212904	0.97648	0.968892	505	1438	0.9424	227	4	123	93	87	140
S68-1	S68-1_ILLUMINA	ILLUMINA	MOS & COL	unenriched	Illumina_unenriched	Tobacco_mild_green_mosaic_virus-tax12241-GCF_000847545.1_ViralProj14671_genomic.fna	6355	0.000979164	0.863729	5.81212	4424180704	58212904	0.996725	0.995997	285	360	0.978399	50	4	11	9	9	41
S68-1	S68-1_ILLUMINA	ILLUMINA	MOS & COL	unenriched	Illumina_unenriched	Tropical_soda_apple_mosaic_virus-tax327387-GCF_001654245.1_ViralProj322841_genomic.fna	6350	0.000876094	0.86063	5.09606	4424180704	58212904	0.996633	0.996633	255	311	0.987011	22	4	9	9	9	13
S68-1	S68-1_ILLUMINA	ILLUMINA	MOS & COL	unenriched	Illumina_unenriched	uncultured_crAssphage-tax1211417-GCF_000922395.1_ViralProj259336_genomic.fna	97065	0.0117019	0.910761	4.65922	4424180704	58212904	0.996538	0.991419	3406	4417	0.974051	786	3	290	117	114	672
S68-1	S68-1_ILLUMINA	ILLUMINA	MOS & COL	unenriched	Illumina_unenriched	Pseudomonas_virus_phi6-tax10879-GCF_000852125.1_ViralMultiSegProj14788_genomic.fna	13385	0.00153918	0.883302	4.25424	4424180704	58212904	0.999116	0.999116	448	525	0.988803	13	3	4	4	4	9
S68-1	S68-1_ILLUMINA	ILLUMINA	MOS & COL	unenriched	Illumina_unenriched	Caulobacter_phage_phiCb5-tax767473-GCF_000903235.1_ViralProj181078_genomic.fna	3762	0.000281724	0.752259	2.81233	4424180704	58212904	0.981375	0.977077	82	165	0.95327	25	2	16	13	12	13
S68-1	S68-1_ILLUMINA	ILLUMINA	MOS & COL	unenriched	Illumina_unenriched	Pepino_mosaic_virus-tax112229-GCF_000856965.1_ViralProj15125_genomic.fna	6450	0.00041228	0.832713	2.4431	4424180704	58212904	0.993881	0.98514	120	202	0.958702	37	2	17	7	7	30
S68-1	S68-1_ILLUMINA	ILLUMINA	MOS & COL	unenriched	Illumina_unenriched	Hubei_picorna_like_virus_61_strain_mosHB235903-tax1923144-GCF_001957495.1_ViralProj361635_genomic.fna	8681	0.000391666	0.672734	1.67504	4424180704	58212904	0.98995	0.982412	114	242	0.94832	22	1	14	8	8	14
S68-1	S68-1_ILLUMINA	ILLUMINA	MOS & COL	unenriched	Illumina_unenriched	Carnation_mottle_virus-tax11986-GCF_000854705.1_ViralProj14993_genomic.fna	4003	0.000161476	0.491381	1.49663	4424180704	58212904	0.98917	0.98556	47	64	0.96875	11	1	4	3	2	9
S68-1	S68-1_ILLUMINA	ILLUMINA	MOS & COL	unenriched	Illumina_unenriched	Garlic_virus_A-tax12433-GCF_000848665.1_ViralProj14735_genomic.fna	8660	0.000333259	0.648614	1.44169	4424180704	58212904	0.997403	0.997403	97	125	0.981789	3	1	1	1	1	2
S68-1	S68-1_ILLUMINA	ILLUMINA	MOS & COL	unenriched	Illumina_unenriched	Escherichia_virus_BZ13_strain_Enterobacteria_phage_GA-tax329853-GCF_000847365.1_ViralProj14635_genomic.fna	3466	0.000106506	0.453837	1.18205	4424180704	58212904	0.992218	0.988327	31	69	0.95061	5	0	3	2	2	3
S68-1	S68-1_ILLUMINA	ILLUMINA	MOS & COL	unenriched	Illumina_unenriched	Tobacco_mosaic_virus-tax12242-GCF_000854365.1_ViralProj15071_genomic.fna	6395	0.000161476	0.555903	1.00719	4424180704	58212904	1	1	47	87	0.961812	1	1	0	0	0	1
S68-1	S68-1_ILLUMINA	ILLUMINA	MOS & COL	unenriched	Illumina_unenriched	Cucumber_mosaic_virus_strain_Fny-tax12305-GCF_000864745.1_ViralMultiSegProj15470_genomic.fna	8623	0.000202704	0.464456	0.854575	4424180704	58212904	0.993865	0.98773	59	73	0.97026	5	0	2	1	1	4
S68-1	S68-1_ILLUMINA	ILLUMINA	MOS & COL	unenriched	Illumina_unenriched	Oryza_sativa_alphaendornavirus_cultivar_Nipponbare-tax362693-GCF_000866885.1_ViralProj16239_genomic.fna	13952	0.000237061	0.427967	0.659189	4424180704	58212904	1	1	69	111	0.957622	0	0	0	0	0	0
S68-1	S68-1_ILLUMINA	ILLUMINA	MOS & COL	unenriched	Illumina_unenriched	Merkel_cell_polyomavirus-tax493803-GCF_000874865.1_ViralProj28509_genomic.fna	5387	7.90203e-05	0.414331	0.546501	4424180704	58212904	0	0	23	32	0.980263	0	0	0	0	0	0
S68-1	S68-1_ILLUMINA	ILLUMINA	MOS & COL	unenriched	Illumina_unenriched	Paprika_mild_mottle_virus_strain_Japanese-tax35281-GCF_000853745.1_ViralProj14935_genomic.fna	6524	8.93273e-05	0.328633	0.518547	4424180704	58212904	0	0	26	34	0.975039	0	0	0	0	0	0
S68-1	S68-1_ILLUMINA	ILLUMINA	MOS & COL	unenriched	Illumina_unenriched	Chayote_mosaic_virus-tax71030-GCF_000862665.1_ViralProj15420_genomic.fna	6364	8.58916e-05	0.343495	0.470616	4424180704	58212904	0	0	25	60	0.947478	0	0	0	0	0	0
S68-1	S68-1_ILLUMINA	ILLUMINA	MOS & COL	unenriched	Illumina_unenriched	Cactus_virus_X-tax112227-GCF_000856405.1_ViralProj14996_genomic.fna	6614	8.58916e-05	0.2785	0.439825	4424180704	58212904	0	0	25	37	0.973151	0	0	0	0	0	0
S68-1	S68-1_ILLUMINA	ILLUMINA	MOS & COL	unenriched	Illumina_unenriched	Enterobacteria_phage_Hgal1-tax1206300-GCF_000903835.1_ViralProj184161_genomic.fna	3562	4.1228e-05	0.385177	0.438237	4424180704	58212904	0	0	12	14	0.965695	0	0	0	0	0	0
S68-1	S68-1_ILLUMINA	ILLUMINA	MOS & COL	unenriched	Illumina_unenriched	Garlic_common_latent_virus-tax47900-GCF_000896535.1_ViralProj78925_genomic.fna	8638	8.24559e-05	0.204214	0.363163	4424180704	58212904	0.994382	0.988764	24	54	0.952242	2	0	2	1	1	1
S68-1	S68-1_ILLUMINA	ILLUMINA	MOS & COL	unenriched	Illumina_unenriched	Human_endogenous_retrovirus_K113-tax166122-GCF_000913595.1_ViralProj222261_genomic.fna	9472	8.24559e-05	0.276921	0.33636	4424180704	58212904	0	0	24	97	0.95605	0	0	0	0	0	0
S68-1	S68-1_ILLUMINA	ILLUMINA	MOS & COL	unenriched	Illumina_unenriched	Rhopalosiphum_padi_virus-tax66834-GCF_000849085.1_ViralProj14648_genomic.fna	10011	8.93273e-05	0.235741	0.333933	4424180704	58212904	0	0	26	37	0.973329	0	0	0	0	0	0
S68-1	S68-1_ILLUMINA	ILLUMINA	MOS & COL	unenriched	Illumina_unenriched	Melon_necrotic_spot_virus-tax11987-GCF_000865645.1_ViralProj15502_genomic.fna	4266	3.77923e-05	0.231599	0.32255	4424180704	58212904	0	0	11	58	0.926384	0	0	0	0	0	0
S68-1	S68-1_ILLUMINA	ILLUMINA	MOS & COL	unenriched	Illumina_unenriched	Schlumbergera_virus_X_strain_K11-tax253700-GCF_000881915.1_ViralProj33189_genomic.fna	6633	5.49706e-05	0.245289	0.315393	4424180704	58212904	0	0	16	33	0.943581	0	0	0	0	0	0
S68-1	S68-1_ILLUMINA	ILLUMINA	MOS & COL	unenriched	Illumina_unenriched	Canine_astrovirus_strain_Gillingham_2012_UK-tax1157338-GCF_000973215.1_ViralProj281400_genomic.fna	6617	5.49706e-05	0.223213	0.31147	4424180704	58212904	0	0	16	42	0.944236	0	0	0	0	0	0
S68-1	S68-1_ILLUMINA	ILLUMINA	MOS & COL	unenriched	Illumina_unenriched	Squash_mosaic_virus-tax12263-GCF_000861625.1_ViralMultiSegProj15384_genomic.fna	9219	7.2149e-05	0.18592	0.278772	4424180704	58212904	0	0	21	30	0.937943	0	0	0	0	0	0
S68-1	S68-1_ILLUMINA	ILLUMINA	MOS & COL	unenriched	Illumina_unenriched	Tomato_mottle_mosaic_virus-tax1391702-GCF_000911995.1_ViralProj217881_genomic.fna	6398	4.1228e-05	0.201938	0.227571	4424180704	58212904	0	0	12	16	0.981497	0	0	0	0	0	0
S68-1	S68-1_ILLUMINA	ILLUMINA	MOS & COL	unenriched	Illumina_unenriched	Nectarine_marafivirus_M-tax1778580-GCF_001550585.1_ViralProj310914_genomic.fna	6421	3.43566e-05	0.151223	0.18751	4424180704	58212904	0	0	10	11	0.976675	0	0	0	0	0	0
S68-1	S68-1_ILLUMINA	ILLUMINA	MOS & COL	unenriched	Illumina_unenriched	Youcai_mosaic_virus-tax228578-GCF_000852505.1_ViralProj14869_genomic.fna	6303	3.0921e-05	0.126924	0.184357	4424180704	58212904	0	0	9	18	0.961623	0	0	0	0	0	0
S68-1	S68-1_ILLUMINA	ILLUMINA	MOS & COL	unenriched	Illumina_unenriched	Husavirus_sp-tax1930509-GCF_002374975.1_ASM237497v1_genomic.fna	8856	3.77923e-05	0.144648	0.172425	4424180704	58212904	0	0	11	17	0.954334	0	0	0	0	0	0
S68-1	S68-1_ILLUMINA	ILLUMINA	MOS & COL	unenriched	Illumina_unenriched	Alphapapillomavirus_7-tax337042-GCF_000865665.1_ViralProj15506_genomic.fna	7857	3.43566e-05	0.11582	0.160367	4424180704	58212904	0	0	10	18	0.97405	0	0	0	0	0	0
S68-1	S68-1_ILLUMINA	ILLUMINA	MOS & COL	unenriched	Illumina_unenriched	Pitaya_virus_X-tax1176736-GCF_000923195.1_ViralProj254434_genomic.fna	6677	2.74853e-05	0.124008	0.144826	4424180704	58212904	0	0	8	8	0.983553	0	0	0	0	0	0
S68-1	S68-1_ILLUMINA	ILLUMINA	MOS & COL	unenriched	Illumina_unenriched	Phaseolus_vulgaris_alphaendornavirus_1-tax1188792-GCF_002820445.1_ASM282044v1_genomic.fna	14072	5.49706e-05	0.113559	0.137862	4424180704	58212904	0	0	16	22	0.981758	0	0	0	0	0	0
S68-1	S68-1_ILLUMINA	ILLUMINA	MOS & COL	unenriched	Illumina_unenriched	Bermuda_grass_latent_virus-tax1930269-GCF_001926835.1_ViralProj359254_genomic.fna	4044	1.37427e-05	0.121909	0.136251	4424180704	58212904	0	0	4	5	0.960526	0	0	0	0	0	0
S68-1	S68-1_ILLUMINA	ILLUMINA	MOS & COL	unenriched	Illumina_unenriched	Parabacteroides_phage_YZ_2015b-tax1655645-GCF_001502355.1_ViralProj307816_genomic.fna	5001	1.37427e-05	0.108778	0.108778	4424180704	58212904	0	0	4	7	0.948308	0	0	0	0	0	0
S68-1	S68-1_ILLUMINA	ILLUMINA	MOS & COL	unenriched	Illumina_unenriched	Satellite_tobacco_mosaic_virus-tax12881-GCF_000849185.1_ViralProj14672_genomic.fna	1239	3.43566e-06	0.102502	0.102502	4424180704	58212904	0	0	1	1	0.986842	0	0	0	0	0	0
