# Supplementary material for: Genome Sequencing of Sewage Detects Regionally Prevalent SARS-CoV-2 Variants
Source: mBio. 2021 Jan 19;12(1):e02703-20. doi: 10.1128/mBio.02703-20 (PMC7845645; doi:10.1128/mBio.02703-20)
Supplement: TABLE S3 [file mBio.02703-20-st003.xlsx]

## Sheet: S3 - Consensus clinical compari
Sample	Clinical Hit	SNP distance	Differentiating SNPs	Genome positions compared (excludes N and gap)
5_19_S	USA/NY-NYUMC568/2020	0		29747
5_19_S	USA/CA-CZB-1201/2020	0		29747
5_19_S	USA/WA-S779/2020	0		29747
5_19_S	USA/NY-NYUMC748/2020	0		29747
5_19_S	USA/LA-EVTL152/2020	0		29747
5_19_S	USA/NY-NYUMC552/2020	0		29747
5_19_S	USA/NY-NYUMC239/2020	0		29747
5_19_S	USA/PA-MGSC25-05/2020	0		29747
5_19_S	USA/NY-NYUMC711/2020	0		29747
5_19_S	USA/NY-NYUMC152/2020	0		29747
5_19_S	USA/CA-CZB-1279/2020	0		29747
5_19_S	USA/NY-WCMP10F10P/2020	0		29747
5_19_S	USA/NY-NYUMC528/2020	0		29747
5_19_S	USA/CA-CSMC130/2020	0		29747
5_19_S	USA/LA-EVTL140/2020	0		29747
5_19_S	USA/LA-EVTL143/2020	0		29747
5_19_S	USA/WA-S532/2020	0		29747
5_19_S	USA/NY-WCMP2C03P/2020	0		29747
5_19_S	USA/PA-CDC-9081/2020	0		29747
5_19_S	USA/NY-NYUMC307/2020	0		29747
5_19_S	USA/AZ-TG268657/2020	0		29747
5_19_S	USA/PA-MGSC20-04/2020	0		29747
5_19_S	USA/LA-EVTL027/2020	0		29747
5_19_S	USA/PA-MGSC47-05/2020	0		29747
5_19_S	USA/PA-MGSC33-05/2020	0		29747
5_19_S	USA/LA-SR0272/2020	0		29747
5_19_S	USA/WA-S913/2020	0		29747
5_19_S	USA/AZ-TG272213/2020	0		29747
5_19_S	USA/NY-NYUMC256/2020	0		29747
5_19_S	USA/NY-NYUMC165/2020	0		29747
5_19_S	USA/CA-CSMC127/2020	0		29747
5_19_S	USA/NY-NYUMC755/2020	0		29747
5_19_S	USA/NY-NYUMC677/2020	0		29747
5_19_S	USA/LA-EVTL066/2020	0		29747
5_19_S	USA/NY-NYUMC747/2020	0		29747
5_19_S	USA/NY-NYUMC660/2020	0		29747
5_19_S	USA/NY-WCMP11F07P/2020	0		29747
5_19_S	USA/RI_0882/2020	0		29747
5_19_S	USA/NY-WCMP10A06P/2020	0		29747
5_19_S	USA/PA-MGSC41-05/2020	0		29747
5_19_S	USA/PA-MGEL151/2020	0		29747
5_19_S	USA/NY-NYUMC320/2020	0		29747
5_19_S	USA/IA_6390/2020	0		29747
5_19_S	USA/NY-NYUMC310/2020	0		29747
5_19_S	USA/NY-NYUMC903/2020	0		29747
5_19_S	USA/NY-WCMP4E05P/2020	0		29747
5_19_S	USA/NY-NYUMC548/2020	0		29747
5_19_S	USA/NY-NYUMC606/2020	0		29747
5_19_S	USA/IA_6399/2020	0		29747
5_19_S	USA/WA-S773/2020	0		29747
5_19_S	USA/NY-NYUMC541/2020	0		29747
5_19_S	USA/PA-MGEL128/2020	0		29747
5_19_S	USA/WA-S776/2020	0		29747
5_19_S	USA/NY-NYUMC726/2020	0		29747
5_19_S	USA/NY-WCMP5H02P/2020	0		29747
5_19_S	USA/PA-MGEL65/2020	0		29747
5_19_S	USA/PA-MGSC32-05/2020	0		29747
5_19_S	USA/WA-S460/2020	0		29747
5_19_S	USA/PA-MGEL122/2020	0		29747
5_19_S	USA/OH_0023/2020	0		29747
5_19_S	USA/WA-S778/2020	0		29747
5_19_S	USA/PA-MGSC18-04/2020	0		29747
5_19_S	USA/WA-S514/2020	0		29747
5_19_S	USA/CA-CZB-1610/2020	0		29747
5_19_S	USA/PA-MGSC40-05/2020	0		29747
5_19_S	USA/NY-NYUMC385/2020	0		29747
5_19_S	USA/CA-ALSR-0696-SAN/2020	0		29747
5_19_S	USA/VI-CDC-4022/2020	0		29747
5_19_S	USA/VI-CDC-3588/2020	0		29747
5_19_S	USA/NY-WCMP9B09P/2020	0		29747
5_19_S	USA/AZ-TG270152/2020	0		29747
5_19_S	USA/LA-EVTL063/2020	0		29747
5_19_S	USA/LA-SR0328/2020	0		29747
5_19_S	USA/AZ-ASU2936/2020	0		29747
5_19_S	USA/DC-CDC-0019/2020	0		29747
5_19_S	USA/NY-NYUMC698/2020	0		29747
5_19_S	USA/CA-CSMC133/2020	0		29747
5_19_S	USA/CO-QDX-89/2020	0		29747
5_19_S	USA/NY-WCMP12E09P/2020	0		29747
5_19_S	USA/CA-CSMC142/2020	0		29747
5_19_S	USA/LA-EVTL156/2020	0		29747
5_19_S	USA/LA-EVTL157/2020	0		29747
5_19_S	USA/LA-EVTL144/2020	0		29747
5_19_S	USA/PA-MGEL111/2020	0		29747
5_19_S	USA/IA_6401/2020	0		29747
5_19_S	USA/AZ-TG268915/2020	0		29747
5_19_S	USA/PA-MGSC42-05/2020	0		29747
5_19_S	USA/NY-NYUMC729/2020	0		29747
5_19_S	USA/NY-NYUMC267/2020	0		29747
5_19_S	USA/LA-EVTL061/2020	0		29747
5_19_S	USA/LA-EVTL019/2020	0		29747
5_19_S	USA/LA-EVTL021/2020	0		29747
5_19_S	USA/CA-CSMC43/2020	0		29747
5_19_S	USA/NY-NYUMC321/2020	0		29747
5_19_S	USA/NY-NYUMC318/2020	0		29747
5_19_S	USA/NY-NYUMC319/2020	0		29747
5_19_S	USA/NY-NYUMC635/2020	0		29747
5_19_S	USA/WA-S601/2020	0		29747
5_19_S	USA/PA-MGSC13-04/2020	0		29747
5_19_S	USA/LA-EVTL142/2020	0		29747
5_19_S	USA/NY-NYUMC551/2020	0		29747
5_19_S	USA/LA-EVTL062/2020	0		29747
5_19_S	USA/WA-S474/2020	0		29747
5_19_S	USA/NY-NYUMC120/2020	0		29747
5_19_S	USA/PA-MGEL140/2020	0		29747
5_19_S	USA/NY_1922/2020	0		29747
5_19_S	USA/LA-EVTL123/2020	0		29747
5_19_S	USA/AZ-TG269883/2020	0		29747
5_19_S	USA/LA-EVTL154/2020	0		29747
5_19_S	USA/CA-SR0411/2020	0		29747
5_19_S	USA/NY-WCMP9B05P/2020	0		29747
5_19_S	USA/UT-01581/2020	0		29747
5_19_S	USA/NY-WCMP11H06P/2020	0		29747
5_19_S	USA/NY-NYUMC271/2020	0		29747
5_19_S	USA/NY-NYUMC4/2020	0		29747
5_19_S	USA/NY-WCMP10E07P/2020	0		29747
5_19_S	USA/LA-SR0324/2020	0		29747
5_19_S	USA/UT-025/2020	0		29747
5_19_S	USA/LA-CDC-0499/2020	0		29747
5_19_S	USA/NY-NYUMC512/2020	0		29747
5_19_S	USA/NY-NYUMC167/2020	0		29747
5_19_S	USA/CA-CSMC23/2020	0		29747
5_19_S	USA/CA-CSMC94/2020	0		29747
5_19_S	USA/LA-EVTL032/2020	0		29747
5_19_S	USA/NY-NYUMC749/2020	0		29747
5_19_S	USA/MN-MDH-299/2020	0		29747
5_19_S	USA/NY-NYUMC178/2020	0		29747
5_19_S	USA/NY-NYUMC428/2020	0		29747
5_19_S	USA/AZ-TG268281/2020	0		29747
5_19_S	Beijing/DT-travelCA01/2020	0		29747
5_19_S	USA/NY-NYUMC168/2020	0		29747
5_19_S	USA/IN-Lilly-IPB0170-4bc20/2020	0		29747
5_19_S	USA/VI-CDC-4413/2020	0		29747
5_19_S	USA/LA-EVTL065/2020	0		29747
5_19_S	USA/IA_6396/2020	0		29747
5_19_S	USA/NY-NYUMC302/2020	0		29747
5_19_S	USA/RI_0702/2020	0		29747
5_19_S	USA/PA-MGEL94/2020	0		29747
5_19_S	USA/NY-NYUMC317/2020	0		29747
5_19_S	USA/LA-EVTL137/2020	0		29747
5_19_S	USA/NY-NYUMC2/2020	0		29747
5_19_S	USA/NY-NYUMC719/2020	0		29747
5_19_S	USA/PA-MGEL88/2020	0		29747
5_19_S	USA/PA-MGEL80/2020	0		29747
5_19_S	USA/NY-NYUMC437/2020	0		29747
5_19_S	USA/NY-NYUMC539/2020	0		29747
5_19_S	USA/CA-CZB-1598/2020	0		29747
5_19_S	USA/TX-EVTL149/2020	0		29747
5_19_S	USA/LA-EVTL030/2020	0		29747
5_19_S	USA/LA-EVTL052/2020	0		29747
5_19_S	USA/LA-EVTL146/2020	0		29747
5_19_S	USA/NY-NYUMC85/2020	0		29747
5_19_S	USA/NJ-CDC-3036/2020	0		29747
5_19_S	USA/NY-NYUMC789/2020	0		29747
5_19_S	USA/CA-CZB-1218/2020	0		29747
5_19_S	USA/PA-MGSC16-04/2020	0		29747
5_19_S	USA/NY-NYUMC133/2020	0		29747
5_19_S	USA/NY-WCMP11A06P/2020	0		29747
5_19_S	USA/NY-NYUMC78/2020	0		29747
5_19_S	USA/LA-EVTL011/2020	0		29747
5_19_S	USA/NY-WCMP11C04P/2020	0		29747
5_19_S	USA/WA-S774/2020	0		29747
5_19_S	USA/LA-EVTL153/2020	0		29747
5_19_S	USA/CA-CSMC70/2020	0		29747
5_19_S	USA/LA-EVTL018/2020	0		29747
5_19_S	USA/AZ-TG269439/2020	0		29747
5_19_S	USA/NY-NYUMC125/2020	0		29747
5_19_S	USA/PA-MGSC14-04/2020	0		29747
5_19_S	USA/NY-NYUMC301/2020	0		29747
5_19_S	USA/LA-EVTL047/2020	0		29747
5_19_S	USA/VI-CDC-4371/2020	0		29747
5_19_S	USA/NY-NYUMC306/2020	0		29747
5_19_S	USA/NY-NYUMC811/2020	0		29747
5_19_S	USA/NY-NYUMC296/2020	0		29747
5_19_S	USA/NJ-NYUMC815/2020	0		29747
5_19_S	USA/NY-NYUMC742/2020	0		29747
5_19_S	USA/PA-MGSC15-04/2020	0		29747
5_19_S	USA/LA-EVTL158/2020	0		29747
5_19_S	USA/NY-NYUMC757/2020	0		29747
5_19_S	USA/NY-NYUMC391/2020	0		29747
5_19_S	USA/NY-NYUMC143/2020	0		29747
5_19_S	USA/PA-MGEL148/2020	0		29747
5_19_S	USA/NY-NYUMC131/2020	0		29747
5_19_S	USA/NY-WCMP4B06P/2020	0		29747
5_19_S	USA/NY_2929/2020	0		29747
5_19_S	USA/LA-EVTL029/2020	0		29747
5_19_S	USA/UT-01578/2020	0		29747
5_19_S	USA/LA-EVTL08/2020	0		29747
5_19_S	USA/NY-NYUMC181/2020	0		29747
5_19_S	USA/NY-WCMP2D04P/2020	0		29747
5_19_S	USA/NY-NYUMC189/2020	0		29747
5_19_S	USA/LA-EVTL041/2020	0		29747
5_19_S	USA/AZ-TG270200/2020	0		29747
5_19_S	USA/NY-NYUMC569/2020	0		29747
5_19_S	USA/LA-EVTL068/2020	0		29747
5_19_S	USA/NY-WCMP10G11P/2020	0		29747
5_19_S	USA/NY-NYUMC727/2020	0		29747
5_19_S	USA/WA-S561/2020	0		29747
5_19_S	USA/WA-S775/2020	0		29747
5_19_S	USA/VA-DCLS-0399/2020	0		29747
5_19_S	USA/WA-S777/2020	0		29747
5_19_S	USA/WA-S980/2020	0		29747
5_19_S	USA/CA-SR0130/2020	0		29747
5_19_S	USA/NY-NYUMC399/2020	0		29747
5_19_S	USA/MD-MDH-0016/2020	0		29747
5_19_S	USA/WA-S477/2020	0		29747
5_19_S	USA/NY-NYUMC735/2020	0		29747
5_19_S	USA/NY-NYUMC510/2020	0		29747
5_19_S	USA/LA-SR0159/2020	0		29747
5_19_S	USA/CA-CZB069/2020	0		29747
5_19_S	USA/NY-NYUMC87/2020	0		29747
5_19_S	USA/NY-NYUMC786/2020	0		29747
5_19_S	USA/VA-DCLS-0553/2020	0		29747
5_19_S	USA/CA-SR0426/2020	0		29747
5_19_S	USA/MA-MGH-00170/2020	0		29747
5_19_S	USA/CA-ALSR-0801-SAN/2020	0		29747
5_19_S	USA/CA-SR0115/2020	0		29747
5_19_S	USA/VA-DCLS-0404/2020	0		29747
5_19_S	USA/WA-UW-4499/2020	0		29747
5_19_S	USA/NY-WCMP12H01P/2020	0		29747
5_19_S	USA/MN-MDH-1294/2020	0		29747
5_19_S	USA/WA-UW203/2020	0		29747
5_19_S	USA/LA-EVTL044/2020	0		29747
5_19_S	USA/NY-WCMP10D11P/2020	0		29747
5_19_S	USA/NY-NYUMC694/2020	0		29747
5_19_S	USA/NY-QDX-01-2/2020	0		29747
5_19_S_2	USA/NY-WCMP10G11P/2020	0		29746
5_19_S_2	USA/NY-NYUMC568/2020	0		29746
5_19_S_2	USA/CA-CZB-1201/2020	0		29746
5_19_S_2	USA/WA-S596/2020	0		29746
5_19_S_2	USA/WA-S779/2020	0		29746
5_19_S_2	USA/NY-NYUMC748/2020	0		29746
5_19_S_2	USA/NY-NYUMC552/2020	0		29746
5_19_S_2	USA/NY-NYUMC239/2020	0		29746
5_19_S_2	USA/WA-S571/2020	0		29746
5_19_S_2	USA/PA-MGSC25-05/2020	0		29746
5_19_S_2	USA/NY-NYUMC711/2020	0		29746
5_19_S_2	USA/NY-NYUMC152/2020	0		29746
5_19_S_2	USA/NY-NYUMC727/2020	0		29746
5_19_S_2	USA/CA-CZB-1279/2020	0		29746
5_19_S_2	USA/NY-WCMP10F10P/2020	0		29746
5_19_S_2	USA/NY-NYUMC528/2020	0		29746
5_19_S_2	USA/CA-CSMC130/2020	0		29746
5_19_S_2	USA/NY-NYUMC8/2020	0		29746
5_19_S_2	USA/WA-S532/2020	0		29746
5_19_S_2	USA/MA-MGH-00627/2020	0		29746
5_19_S_2	USA/WA-S676/2020	0		29746
5_19_S_2	USA/NY-WCMP2C03P/2020	0		29746
5_19_S_2	USA/PA-CDC-9081/2020	0		29746
5_19_S_2	USA/WA-UW-4068/2020	0		29746
5_19_S_2	USA/NY-QDX-95/2020	0		29746
5_19_S_2	USA/NY-NYUMC307/2020	0		29746
5_19_S_2	USA/WA-S561/2020	0		29746
5_19_S_2	USA/AZ-TG268657/2020	0		29746
5_19_S_2	USA/PA-MGSC20-04/2020	0		29746
5_19_S_2	USA/WA-UW-3070/2020	0		29746
5_19_S_2	USA/PA-MGSC47-05/2020	0		29746
5_19_S_2	USA/PA-MGSC33-05/2020	0		29746
5_19_S_2	USA/NY-NYUMC69/2020	0		29746
5_19_S_2	USA/CA-CZB086/2020	0		29746
5_19_S_2	USA/WA-S913/2020	0		29746
5_19_S_2	USA/NY-NYUMC362/2020	0		29746
5_19_S_2	USA/WA-UW-4210/2020	0		29746
5_19_S_2	USA/NY-NYUMC256/2020	0		29746
5_19_S_2	USA/NY-NYUMC165/2020	0		29746
5_19_S_2	USA/CA-CSMC127/2020	0		29746
5_19_S_2	USA/CA-CZB-1220/2020	0		29746
5_19_S_2	USA/WA-S483/2020	0		29746
5_19_S_2	USA/NY-NYUMC755/2020	0		29746
5_19_S_2	USA/CA-CZB-1758/2020	0		29746
5_19_S_2	USA/NY-NYUMC677/2020	0		29746
5_19_S_2	USA/NY-NYUMC747/2020	0		29746
5_19_S_2	USA/MI-MDHHS-SC20294/2020	0		29746
5_19_S_2	USA/NY-NYUMC364/2020	0		29746
5_19_S_2	USA/NY-NYUMC660/2020	0		29746
5_19_S_2	USA/WA-S775/2020	0		29746
5_19_S_2	USA/NY-WCMP11F07P/2020	0		29746
5_19_S_2	USA/MN-MDH-1296/2020	0		29746
5_19_S_2	USA/NY-WCMP10A06P/2020	0		29746
5_19_S_2	USA/NY-WCMP12G08P/2020	0		29746
5_19_S_2	USA/PA-MGSC41-05/2020	0		29746
5_19_S_2	USA/NY-NYUMC658/2020	0		29746
5_19_S_2	USA/PA-MGEL151/2020	0		29746
5_19_S_2	USA/WA-S708/2020	0		29746
5_19_S_2	USA/NY-NYUMC599/2020	0		29746
5_19_S_2	USA/MN-MDH-95/2020	0		29746
5_19_S_2	USA/NY-NYUMC320/2020	0		29746
5_19_S_2	USA/WA-UW-3939/2020	0		29746
5_19_S_2	USA/IA_6390/2020	0		29746
5_19_S_2	USA/NY-NYUMC310/2020	0		29746
5_19_S_2	USA/NY-NYUMC903/2020	0		29746
5_19_S_2	USA/NY-WCMP4E05P/2020	0		29746
5_19_S_2	USA/NY-NYUMC548/2020	0		29746
5_19_S_2	USA/NY-NYUMC606/2020	0		29746
5_19_S_2	USA/IA_6399/2020	0		29746
5_19_S_2	USA/WA-S773/2020	0		29746
5_19_S_2	USA/NY-NYUMC738/2020	0		29746
5_19_S_2	USA/NY-NYUMC541/2020	0		29746
5_19_S_2	USA/CA-SR0426/2020	0		29746
5_19_S_2	USA/MA-MGH-00170/2020	0		29746
5_19_S_2	USA/MI-MDHHS-SC20154/2020	0		29746
5_19_S_2	USA/NY-WCMP10H01P/2020	0		29746
5_19_S_2	USA/PA-MGEL128/2020	0		29746
5_19_S_2	USA/WA-S678/2020	0		29746
5_19_S_2	USA/WA-S978/2020	0		29746
5_19_S_2	USA/WA-S776/2020	0		29746
5_19_S_2	USA/TX_GCID_192000088/2020	0		29746
5_19_S_2	USA/NY-NYUMC726/2020	0		29746
5_19_S_2	USA/NY-NYUMC179/2020	0		29746
5_19_S_2	USA/NY-WCMP5H02P/2020	0		29746
5_19_S_2	USA/VA-DCLS-0240/2020	0		29746
5_19_S_2	USA/PA-MGEL65/2020	0		29746
5_19_S_2	USA/PA-MGSC32-05/2020	0		29746
5_19_S_2	USA/WA-S460/2020	0		29746
5_19_S_2	USA/PA-MGEL122/2020	0		29746
5_19_S_2	USA/OH_0023/2020	0		29746
5_19_S_2	USA/CT-UW-4237/2020	0		29746
5_19_S_2	USA/WA-S778/2020	0		29746
5_19_S_2	USA/PA-MGSC18-04/2020	0		29746
5_19_S_2	USA/WA-S514/2020	0		29746
5_19_S_2	USA/CA-CZB-1610/2020	0		29746
5_19_S_2	USA/PA-MGSC40-05/2020	0		29746
5_19_S_2	USA/NY-NYUMC385/2020	0		29746
5_19_S_2	USA/VA-DCLS-0399/2020	0		29746
5_19_S_2	USA/NY-NYUMC312/2020	0		29746
5_19_S_2	USA/WA-S781/2020	0		29746
5_19_S_2	USA/VI-CDC-4022/2020	0		29746
5_19_S_2	USA/VI-CDC-3588/2020	0		29746
5_19_S_2	USA/NY-WCMP9B09P/2020	0		29746
5_19_S_2	USA/WA-UW-3883/2020	0		29746
5_19_S_2	USA/WA-S469/2020	0		29746
5_19_S_2	USA/AZ-ASU2936/2020	0		29746
5_19_S_2	USA/NY-NYUMC504/2020	0		29746
5_19_S_2	USA/DC-CDC-0019/2020	0		29746
5_19_S_2	USA/VA-DCLS-0409/2020	0		29746
5_19_S_2	USA/NY-NYUMC698/2020	0		29746
5_19_S_2	USA/CA-CSMC133/2020	0		29746
5_19_S_2	USA/CO-QDX-89/2020	0		29746
5_19_S_2	USA/NY-WCMP12E09P/2020	0		29746
5_19_S_2	USA/MI-MDHHS-SC20180/2020	0		29746
5_19_S_2	USA/CA-CSMC142/2020	0		29746
5_19_S_2	USA/PA-MGEL111/2020	0		29746
5_19_S_2	USA/IA_6401/2020	0		29746
5_19_S_2	USA/PA-MGSC42-05/2020	0		29746
5_19_S_2	USA/NY-NYUMC729/2020	0		29746
5_19_S_2	USA/NY-NYUMC267/2020	0		29746
5_19_S_2	USA/MI-MDHHS-SC20104/2020	0		29746
5_19_S_2	USA/CA-CSMC43/2020	0		29746
5_19_S_2	USA/NY-NYUMC321/2020	0		29746
5_19_S_2	USA/CA-CZB-1131/2020	0		29746
5_19_S_2	USA/NY-NYUMC318/2020	0		29746
5_19_S_2	USA/NY-NYUMC319/2020	0		29746
5_19_S_2	USA/NY-NYUMC635/2020	0		29746
5_19_S_2	USA/WA-S601/2020	0		29746
5_19_S_2	USA/PA-MGSC13-04/2020	0		29746
5_19_S_2	USA/NY-NYUMC551/2020	0		29746
5_19_S_2	USA/WA-S474/2020	0		29746
5_19_S_2	USA/WA-S777/2020	0		29746
5_19_S_2	USA/MN-MDH-83/2020	0		29746
5_19_S_2	USA/NY-NYUMC120/2020	0		29746
5_19_S_2	USA/PA-MGEL140/2020	0		29746
5_19_S_2	USA/NY_1922/2020	0		29746
5_19_S_2	USA/WA-S980/2020	0		29746
5_19_S_2	USA/VA-DCLS-0459/2020	0		29746
5_19_S_2	USA/CA-SR0411/2020	0		29746
5_19_S_2	USA/NY-WCMP9B05P/2020	0		29746
5_19_S_2	USA/UT-01581/2020	0		29746
5_19_S_2	USA/CA-ALSR-0801-SAN/2020	0		29746
5_19_S_2	USA/NY-WCMP11H06P/2020	0		29746
5_19_S_2	USA/CA-CZB0139/2020	0		29746
5_19_S_2	USA/NY-NYUMC271/2020	0		29746
5_19_S_2	USA/NY-NYUMC4/2020	0		29746
5_19_S_2	USA/WA-S591/2020	0		29746
5_19_S_2	USA/NY-QDX-01-2/2020	0		29746
5_19_S_2	USA/WA-S705/2020	0		29746
5_19_S_2	USA/MN-MDH-435/2020	0		29746
5_19_S_2	USA/MA-MGH-00042/2020	0		29746
5_19_S_2	USA/NY-WCMP10E07P/2020	0		29746
5_19_S_2	USA/NY-NYUMC399/2020	0		29746
5_19_S_2	USA/VA-DCLS-0404/2020	0		29746
5_19_S_2	USA/WA-S605/2020	0		29746
5_19_S_2	USA/UT-025/2020	0		29746
5_19_S_2	USA/MI-MDHHS-SC20489/2020	0		29746
5_19_S_2	USA/NY-NYUMC512/2020	0		29746
5_19_S_2	USA/MD-MDH-0016/2020	0		29746
5_19_S_2	USA/NY-NYUMC167/2020	0		29746
5_19_S_2	USA/NY-WCMP10F06P/2020	0		29746
5_19_S_2	USA/MN-MDH-291/2020	0		29746
5_19_S_2	USA/CA-CSMC23/2020	0		29746
5_19_S_2	USA/CO-QDX-107/2020	0		29746
5_19_S_2	USA/CA-SR0413/2020	0		29746
5_19_S_2	USA/CA-CSMC94/2020	0		29746
5_19_S_2	USA/NY-NYUMC749/2020	0		29746
5_19_S_2	USA/MN-MDH-299/2020	0		29746
5_19_S_2	USA/NY-NYUMC178/2020	0		29746
5_19_S_2	USA/NY-NYUMC428/2020	0		29746
5_19_S_2	USA/AZ-TG268281/2020	0		29746
5_19_S_2	USA/WA-S477/2020	0		29746
5_19_S_2	USA/MA-MGH-00484/2020	0		29746
5_19_S_2	USA/WA-S616/2020	0		29746
5_19_S_2	Beijing/DT-travelCA01/2020	0		29746
5_19_S_2	USA/WA-S679/2020	0		29746
5_19_S_2	USA/NY-NYUMC168/2020	0		29746
5_19_S_2	USA/IN-Lilly-IPB0170-4bc20/2020	0		29746
5_19_S_2	USA/VI-CDC-4413/2020	0		29746
5_19_S_2	USA/IA_6396/2020	0		29746
5_19_S_2	USA/NY-WCMP9B08P/2020	0		29746
5_19_S_2	USA/NY-NYUMC302/2020	0		29746
5_19_S_2	USA/RI_0702/2020	0		29746
5_19_S_2	USA/CA-CZB-1225/2020	0		29746
5_19_S_2	USA/NY-NYUMC55/2020	0		29746
5_19_S_2	USA/WA-S293/2020	0		29746
5_19_S_2	USA/PA-MGEL94/2020	0		29746
5_19_S_2	USA/CA-CZB-1609/2020	0		29746
5_19_S_2	USA/NY-NYUMC317/2020	0		29746
5_19_S_2	USA/WA-S767/2020	0		29746
5_19_S_2	USA/NY-NYUMC2/2020	0		29746
5_19_S_2	USA/WA-S475/2020	0		29746
5_19_S_2	USA/NY-NYUMC719/2020	0		29746
5_19_S_2	USA/NY-WCMP11E09P/2020	0		29746
5_19_S_2	USA/PA-MGEL88/2020	0		29746
5_19_S_2	USA/PA-MGEL80/2020	0		29746
5_19_S_2	USA/NY-NYUMC437/2020	0		29746
5_19_S_2	USA/NY-NYUMC539/2020	0		29746
5_19_S_2	USA/CA-CZB-1598/2020	0		29746
5_19_S_2	USA/VA-DCLS-0211/2020	0		29746
5_19_S_2	USA/NY-NYUMC735/2020	0		29746
5_19_S_2	USA/NY-NYUMC85/2020	0		29746
5_19_S_2	USA/MA-MGH-00205/2020	0		29746
5_19_S_2	USA/NJ-CDC-3036/2020	0		29746
5_19_S_2	USA/NY-WCMP10F09P/2020	0		29746
5_19_S_2	USA/NY-NYUMC789/2020	0		29746
5_19_S_2	USA/CA-CZB-1218/2020	0		29746
5_19_S_2	USA/CA-CZB-1197/2020	0		29746
5_19_S_2	USA/PA-MGSC16-04/2020	0		29746
5_19_S_2	USA/WA-S468/2020	0		29746
5_19_S_2	USA/MI-MDHHS-SC20051/2020	0		29746
5_19_S_2	USA/NY-WCMP11A06P/2020	0		29746
5_19_S_2	USA/NY-NYUMC78/2020	0		29746
5_19_S_2	USA/WA-UW-4041/2020	0		29746
5_19_S_2	USA/NY-NYUMC53/2020	0		29746
5_19_S_2	USA/NY-WCMP11C04P/2020	0		29746
5_19_S_2	USA/WA-S774/2020	0		29746
5_19_S_2	USA/CA-CSMC70/2020	0		29746
5_19_S_2	USA/WA-S261/2020	0		29746
5_19_S_2	USA/NY-NYUMC125/2020	0		29746
5_19_S_2	USA/PA-MGSC14-04/2020	0		29746
5_19_S_2	USA/NY-NYUMC510/2020	0		29746
5_19_S_2	USA/WA-UW-4499/2020	0		29746
5_19_S_2	USA/NY-QDX-01/2020	0		29746
5_19_S_2	USA/NY-WCMP12H01P/2020	0		29746
5_19_S_2	USA/NY-NYUMC301/2020	0		29746
5_19_S_2	USA/MN-MDH-1294/2020	0		29746
5_19_S_2	USA/VI-CDC-4371/2020	0		29746
5_19_S_2	USA/NY-NYUMC306/2020	0		29746
5_19_S_2	USA/MI-MDHHS-SC20194/2020	0		29746
5_19_S_2	USA/WA-S639/2020	0		29746
5_19_S_2	USA/NY-NYUMC811/2020	0		29746
5_19_S_2	USA/NY-NYUMC296/2020	0		29746
5_19_S_2	USA/WA-S276/2020	0		29746
5_19_S_2	USA/NJ-NYUMC815/2020	0		29746
5_19_S_2	USA/NY-WCMP10B07N/2020	0		29746
5_19_S_2	USA/NY-NYUMC742/2020	0		29746
5_19_S_2	USA/WA-UW203/2020	0		29746
5_19_S_2	USA/NY-NYUMC757/2020	0		29746
5_19_S_2	USA/CA-CZB069/2020	0		29746
5_19_S_2	USA/NY-NYUMC391/2020	0		29746
5_19_S_2	USA/NY-NYUMC87/2020	0		29746
5_19_S_2	USA/NY-NYUMC143/2020	0		29746
5_19_S_2	USA/VA-DCLS-0212/2020	0		29746
5_19_S_2	USA/VA-DCLS-0158/2020	0		29746
5_19_S_2	USA/WA-S677/2020	0		29746
5_19_S_2	USA/PA-MGEL148/2020	0		29746
5_19_S_2	USA/NY-NYUMC131/2020	0		29746
5_19_S_2	USA/NY-WCMP4B06P/2020	0		29746
5_19_S_2	USA/NY-NYUMC786/2020	0		29746
5_19_S_2	USA/CA-ALSR-0821-SAN/2020	0		29746
5_19_S_2	USA/NY_2929/2020	0		29746
5_19_S_2	USA/VA-DCLS-0553/2020	0		29746
5_19_S_2	USA/UT-01578/2020	0		29746
5_19_S_2	USA/NY-WCMP10D11P/2020	0		29746
5_19_S_2	USA/NY-NYUMC181/2020	0		29746
5_19_S_2	USA/CA-CZB-1770/2020	0		29746
5_19_S_2	USA/NY-NYUMC56/2020	0		29746
5_19_S_2	USA/NY-WCMP2D04P/2020	0		29746
5_19_S_2	USA/NY-NYUMC189/2020	0		29746
5_19_S_2	USA/NY-NYUMC569/2020	0		29746
5_19_S_2	USA/MA-MGH-00581/2020	0		29746
5_19_S_2	USA/MA-MGH-00701/2020	0		29746
5_19_S_2	USA/UNKNOWN-UW-1671/2020	0		29746
5_19_S_2	USA/MA-MGH-00006/2020	0		29744
5_19_S_2	USA/VA-DCLS-0055/2020	0		29746
5_19_S_2	USA/WA-UW-6240/2020	0		29746
5_19_S_2	USA/NY-NYUMC694/2020	0		29746
5_19_S_2	USA/CT-UW-2473/2020	0		29746
5_19_S_2	USA/VA-DCLS-0031/2020	0		29746
5_19_S_2	USA/WA-S768/2020	0		29746
5_28_S	USA/PA-MGSC25-05/2020	1	10713	29648
5_28_S	USA/CA-CZB-1279/2020	1	10713	29648
5_28_S	USA/AZ-TG268657/2020	1	10713	29648
5_28_S	USA/NY-NYUMC69/2020	1	10713	29648
5_28_S	USA/WA-S913/2020	1	10713	29648
5_28_S	USA/TX-HMH0369/2020	1	10713	29628
5_28_S	USA/NY-PV09451/2020	1	10713	29573
5_28_S	USA/NY-PV09486/2020	1	10713	29563
6_09_S	USA/CA-CZB-1279/2020	0		29549
6_09_S	USA/CA-CZB-1279/2020	0		29549
6_09_S	USA/NY-NYUMC54/2020	0		29549
6_09_S	USA/NY-NYUMC54/2020	0		29549
6_09_S	USA/VI-CDC-3661/2020	0		29549
6_09_S	USA/VI-CDC-3661/2020	0		29549
6_09_S	USA/MN-CDC-0103/2020	0		29549
6_09_S	USA/MN-CDC-0103/2020	0		29549
6_09_S	USA/AZ-TG268657/2020	0		29549
6_09_S	USA/AZ-TG268657/2020	0		29549
6_09_S	USA/CT-UW-651/2020	0		29549
6_09_S	USA/CT-UW-651/2020	0		29549
6_09_S	USA/NY-NYUMC69/2020	0		29549
6_09_S	USA/NY-NYUMC69/2020	0		29549
6_09_S	USA/WA-S913/2020	0		29549
6_09_S	USA/WA-S913/2020	0		29549
6_09_S	USA/NY-NYUMC795/2020	0		29549
6_09_S	USA/NY-NYUMC795/2020	0		29549
6_09_S	USA/CT-UW271/2020	0		29549
6_09_S	USA/CT-UW271/2020	0		29549
6_09_S	USA/WA-UW322/2020	0		29549
6_09_S	USA/WA-UW322/2020	0		29549
6_09_S	USA/NY-PV09451/2020	0		29487
6_09_S	USA/NY-PV09451/2020	0		29487
6_09_S	USA/TX-HMH0369/2020	0		29542
6_09_S	USA/TX-HMH0369/2020	0		29542
6_09_S	USA/MD-HP00085/2020	0		29527
6_09_S	USA/MD-HP00085/2020	0		29527
6_09_S	USA/CT-UW-649/2020	0		29535
6_09_S	USA/CT-UW-649/2020	0		29535
6_30_S_COL	USA/NY-WCMP10G11P/2020	1	1326	29745
6_30_S_COL	USA/NY-NYUMC568/2020	1	1326	29745
6_30_S_COL	USA/CA-CZB-1201/2020	1	1326	29745
6_30_S_COL	USA/WA-S596/2020	1	1326	29745
6_30_S_COL	USA/WA-S779/2020	1	1326	29745
6_30_S_COL	USA/NY-NYUMC748/2020	1	1326	29745
6_30_S_COL	USA/NY-NYUMC552/2020	1	1326	29745
6_30_S_COL	USA/NY-NYUMC239/2020	1	1326	29745
6_30_S_COL	USA/WA-S571/2020	1	1326	29745
6_30_S_COL	USA/NY-NYUMC711/2020	1	1326	29745
6_30_S_COL	USA/NY-NYUMC152/2020	1	1326	29745
6_30_S_COL	USA/NY-NYUMC727/2020	1	1326	29745
6_30_S_COL	USA/NY-WCMP10F10P/2020	1	1326	29745
6_30_S_COL	USA/NY-NYUMC528/2020	1	1326	29745
6_30_S_COL	USA/CA-CSMC130/2020	1	1326	29745
6_30_S_COL	USA/NY-NYUMC8/2020	1	1326	29745
6_30_S_COL	USA/PA-MGEL62/2020	1	1326	29745
6_30_S_COL	USA/WA-S532/2020	1	1326	29745
6_30_S_COL	USA/MA-MGH-00627/2020	1	1326	29745
6_30_S_COL	USA/WA-S676/2020	1	1326	29745
6_30_S_COL	USA/NY-WCMP2C03P/2020	1	1326	29745
6_30_S_COL	USA/PA-CDC-9081/2020	1	1326	29745
6_30_S_COL	USA/WA-UW-4068/2020	1	1326	29745
6_30_S_COL	USA/NY-NYUMC307/2020	1	1326	29745
6_30_S_COL	USA/WA-S561/2020	1	1326	29745
6_30_S_COL	USA/PA-MGSC20-04/2020	1	1326	29745
6_30_S_COL	USA/PA-MGSC17-04/2020	1	1326	29745
6_30_S_COL	USA/WA-UW-3070/2020	1	1326	29745
6_30_S_COL	USA/PA-MGSC47-05/2020	1	1326	29745
6_30_S_COL	USA/PA-MGSC33-05/2020	1	1326	29745
6_30_S_COL	USA/CA-CZB086/2020	1	1326	29745
6_30_S_COL	USA/NY-NYUMC362/2020	1	1326	29745
6_30_S_COL	USA/WA-UW-4210/2020	1	1326	29745
6_30_S_COL	USA/NY-NYUMC256/2020	1	1326	29745
6_30_S_COL	USA/NY-NYUMC165/2020	1	1326	29745
6_30_S_COL	USA/CA-CSMC127/2020	1	1326	29745
6_30_S_COL	USA/CA-CZB-1220/2020	1	1326	29745
6_30_S_COL	USA/WA-S483/2020	1	1326	29745
6_30_S_COL	USA/NY-NYUMC755/2020	1	1326	29745
6_30_S_COL	USA/NY-WCMP3E02P/2020	1	1326	29745
6_30_S_COL	USA/CA-CZB-1758/2020	1	1326	29745
6_30_S_COL	USA/NY-NYUMC677/2020	1	1326	29745
6_30_S_COL	USA/NY-NYUMC747/2020	1	1326	29745
6_30_S_COL	USA/MI-MDHHS-SC20294/2020	1	1326	29745
6_30_S_COL	USA/NY-NYUMC364/2020	1	1326	29745
6_30_S_COL	USA/NY-NYUMC660/2020	1	1326	29745
6_30_S_COL	USA/WA-S775/2020	1	1326	29745
6_30_S_COL	USA/NY-WCMP11F07P/2020	1	1326	29745
6_30_S_COL	USA/MN-MDH-1296/2020	1	1326	29745
6_30_S_COL	USA/PA-MGSC29-05/2020	1	1326	29745
6_30_S_COL	USA/NY-WCMP10A06P/2020	1	1326	29745
6_30_S_COL	USA/NY-WCMP12G08P/2020	1	1326	29745
6_30_S_COL	USA/PA-MGSC41-05/2020	1	1326	29745
6_30_S_COL	USA/NY-NYUMC658/2020	1	1326	29745
6_30_S_COL	USA/PA-MGEL151/2020	1	1326	29745
6_30_S_COL	USA/WA-S708/2020	1	1326	29745
6_30_S_COL	USA/MN-MDH-95/2020	1	1326	29745
6_30_S_COL	USA/NY-NYUMC320/2020	1	1326	29745
6_30_S_COL	USA/WA-UW-3939/2020	1	1326	29745
6_30_S_COL	USA/NY-NYUMC310/2020	1	1326	29745
6_30_S_COL	USA/NY-NYUMC903/2020	1	1326	29745
6_30_S_COL	USA/NY-WCMP4E05P/2020	1	1326	29745
6_30_S_COL	USA/NY-NYUMC548/2020	1	1326	29745
6_30_S_COL	USA/NY-NYUMC606/2020	1	1326	29745
6_30_S_COL	USA/WA-S773/2020	1	1326	29745
6_30_S_COL	USA/NY-NYUMC738/2020	1	1326	29745
6_30_S_COL	USA/NY-NYUMC541/2020	1	1326	29745
6_30_S_COL	USA/CA-SR0426/2020	1	1326	29745
6_30_S_COL	USA/MA-MGH-00170/2020	1	1326	29745
6_30_S_COL	USA/MI-MDHHS-SC20154/2020	1	1326	29745
6_30_S_COL	USA/NY-WCMP10H01P/2020	1	1326	29745
6_30_S_COL	USA/PA-MGEL128/2020	1	1326	29745
6_30_S_COL	USA/NY-NYUMC534/2020	1	1326	29745
6_30_S_COL	USA/CA-CZB084/2020	1	1326	29745
6_30_S_COL	USA/WA-S678/2020	1	1326	29745
6_30_S_COL	USA/WA-S978/2020	1	1326	29745
6_30_S_COL	USA/WA-S776/2020	1	1326	29745
6_30_S_COL	USA/TX_GCID_192000088/2020	1	1326	29745
6_30_S_COL	USA/NY-NYUMC726/2020	1	1326	29745
6_30_S_COL	USA/NY-NYUMC179/2020	1	1326	29745
6_30_S_COL	USA/NY-WCMP5H02P/2020	1	1326	29745
6_30_S_COL	USA/VA-DCLS-0240/2020	1	1326	29745
6_30_S_COL	USA/PA-MGEL65/2020	1	1326	29745
6_30_S_COL	USA/NY-WCMP12C09P/2020	1	1326	29745
6_30_S_COL	USA/PA-MGSC32-05/2020	1	1326	29745
6_30_S_COL	USA/WA-S460/2020	1	1326	29745
6_30_S_COL	USA/PA-MGEL122/2020	1	1326	29745
6_30_S_COL	USA/PA-MGEL123/2020	1	1326	29745
6_30_S_COL	USA/OH_0023/2020	1	1326	29745
6_30_S_COL	USA/CT-UW-4237/2020	1	1326	29745
6_30_S_COL	USA/WA-S778/2020	1	1326	29745
6_30_S_COL	USA/WA-S514/2020	1	1326	29745
6_30_S_COL	USA/CA-CZB-1610/2020	1	1326	29745
6_30_S_COL	USA/PA-MGSC40-05/2020	1	1326	29745
6_30_S_COL	USA/NY-NYUMC385/2020	1	1326	29745
6_30_S_COL	USA/VA-DCLS-0399/2020	1	1326	29745
6_30_S_COL	USA/WA-S781/2020	1	1326	29745
6_30_S_COL	USA/VI-CDC-4022/2020	1	1326	29745
6_30_S_COL	USA/VI-CDC-3588/2020	1	1326	29745
6_30_S_COL	USA/NY-WCMP9B09P/2020	1	1326	29745
6_30_S_COL	USA/WA-UW-3883/2020	1	1326	29745
6_30_S_COL	USA/NY-NYUMC220/2020	1	1326	29745
6_30_S_COL	USA/WA-S469/2020	1	1326	29745
6_30_S_COL	USA/AZ-ASU2936/2020	1	1326	29745
6_30_S_COL	USA/NY-NYUMC504/2020	1	1326	29745
6_30_S_COL	USA/VA-DCLS-0409/2020	1	1326	29745
6_30_S_COL	USA/NY-NYUMC698/2020	1	1326	29745
6_30_S_COL	USA/CA-CSMC133/2020	1	1326	29745
6_30_S_COL	USA/NJ-NYUMC663/2020	1	1326	29745
6_30_S_COL	USA/CO-QDX-89/2020	1	1326	29745
6_30_S_COL	USA/NY-WCMP12E09P/2020	1	1326	29745
6_30_S_COL	USA/MI-MDHHS-SC20180/2020	1	1326	29745
6_30_S_COL	USA/CA-CSMC142/2020	1	1326	29745
6_30_S_COL	USA/PA-MGEL111/2020	1	1326	29745
6_30_S_COL	USA/PA-MGSC42-05/2020	1	1326	29745
6_30_S_COL	USA/NY-NYUMC729/2020	1	1326	29745
6_30_S_COL	USA/MI-MDHHS-SC20104/2020	1	1326	29745
6_30_S_COL	USA/CA-CSMC43/2020	1	1326	29745
6_30_S_COL	USA/NY-NYUMC321/2020	1	1326	29745
6_30_S_COL	USA/CA-CZB-1131/2020	1	1326	29745
6_30_S_COL	USA/NY-NYUMC318/2020	1	1326	29745
6_30_S_COL	USA/NY-NYUMC319/2020	1	1326	29745
6_30_S_COL	USA/NY-NYUMC635/2020	1	1326	29745
6_30_S_COL	USA/WA-S601/2020	1	1326	29745
6_30_S_COL	USA/NY-NYUMC551/2020	1	1326	29745
6_30_S_COL	USA/NY-NYUMC543/2020	1	1326	29745
6_30_S_COL	USA/WA-S474/2020	1	1326	29745
6_30_S_COL	USA/WA-S777/2020	1	1326	29745
6_30_S_COL	USA/MN-MDH-83/2020	1	1326	29745
6_30_S_COL	USA/NY-NYUMC120/2020	1	1326	29745
6_30_S_COL	USA/PA-MGEL140/2020	1	1326	29745
6_30_S_COL	USA/NY_1922/2020	1	1326	29745
6_30_S_COL	USA/WA-S980/2020	1	1326	29745
6_30_S_COL	USA/VA-DCLS-0459/2020	1	1326	29745
6_30_S_COL	USA/CA-SR0411/2020	1	1326	29745
6_30_S_COL	USA/NY-WCMP9B05P/2020	1	1326	29745
6_30_S_COL	USA/CA-ALSR-0801-SAN/2020	1	1326	29745
6_30_S_COL	USA/NY-WCMP11H06P/2020	1	1326	29745
6_30_S_COL	USA/CA-CZB0139/2020	1	1326	29745
6_30_S_COL	USA/NY-NYUMC271/2020	1	1326	29745
6_30_S_COL	USA/WA-S591/2020	1	1326	29745
6_30_S_COL	USA/NY-QDX-01-2/2020	1	1326	29745
6_30_S_COL	USA/WA-S705/2020	1	1326	29745
6_30_S_COL	USA/MN-MDH-435/2020	1	1326	29745
6_30_S_COL	USA/MA-MGH-00042/2020	1	1326	29745
6_30_S_COL	USA/NY-WCMP10E07P/2020	1	1326	29745
6_30_S_COL	USA/NY-NYUMC399/2020	1	1326	29745
6_30_S_COL	USA/VA-DCLS-0404/2020	1	1326	29745
6_30_S_COL	USA/WA-S605/2020	1	1326	29745
6_30_S_COL	USA/UT-025/2020	1	1326	29745
6_30_S_COL	USA/MI-MDHHS-SC20489/2020	1	1326	29745
6_30_S_COL	USA/NY-NYUMC512/2020	1	1326	29745
6_30_S_COL	USA/MD-MDH-0016/2020	1	1326	29745
6_30_S_COL	USA/NY-NYUMC167/2020	1	1326	29745
6_30_S_COL	USA/NY-WCMP10F06P/2020	1	1326	29745
6_30_S_COL	USA/MN-MDH-291/2020	1	1326	29745
6_30_S_COL	USA/CO-QDX-107/2020	1	1326	29745
6_30_S_COL	USA/CA-SR0413/2020	1	1326	29745
6_30_S_COL	USA/CA-CSMC94/2020	1	1326	29745
6_30_S_COL	USA/NY-NYUMC749/2020	1	1326	29745
6_30_S_COL	USA/MN-MDH-299/2020	1	1326	29745
6_30_S_COL	USA/NY-NYUMC178/2020	1	1326	29745
6_30_S_COL	USA/NY-NYUMC428/2020	1	1326	29745
6_30_S_COL	USA/WA-S477/2020	1	1326	29745
6_30_S_COL	USA/MA-MGH-00484/2020	1	1326	29745
6_30_S_COL	USA/WA-S616/2020	1	1326	29745
6_30_S_COL	Beijing/DT-travelCA01/2020	1	1326	29745
6_30_S_COL	USA/WA-S679/2020	1	1326	29745
6_30_S_COL	USA/NY-NYUMC168/2020	1	1326	29745
6_30_S_COL	USA/IN-Lilly-IPB0170-4bc20/2020	1	1326	29745
6_30_S_COL	USA/VI-CDC-4413/2020	1	1326	29745
6_30_S_COL	USA/NY-WCMP9B08P/2020	1	1326	29745
6_30_S_COL	USA/NY-NYUMC302/2020	1	1326	29745
6_30_S_COL	USA/RI_0702/2020	1	1326	29745
6_30_S_COL	USA/CA-CZB-1225/2020	1	1326	29745
6_30_S_COL	USA/NY-NYUMC55/2020	1	1326	29745
6_30_S_COL	USA/WA-S293/2020	1	1326	29745
6_30_S_COL	USA/PA-MGEL94/2020	1	1326	29745
6_30_S_COL	USA/CA-CZB-1609/2020	1	1326	29745
6_30_S_COL	USA/WA-S767/2020	1	1326	29745
6_30_S_COL	USA/NY-NYUMC2/2020	1	1326	29745
6_30_S_COL	USA/WA-S475/2020	1	1326	29745
6_30_S_COL	USA/NY-NYUMC719/2020	1	1326	29745
6_30_S_COL	USA/NY-WCMP11E09P/2020	1	1326	29745
6_30_S_COL	USA/PA-MGEL88/2020	1	1326	29745
6_30_S_COL	USA/PA-MGEL80/2020	1	1326	29745
6_30_S_COL	USA/NY-NYUMC437/2020	1	1326	29745
6_30_S_COL	USA/CA-CZB-1598/2020	1	1326	29745
6_30_S_COL	USA/VA-DCLS-0211/2020	1	1326	29745
6_30_S_COL	USA/NY-NYUMC735/2020	1	1326	29745
6_30_S_COL	USA/NY-WCMP12G06P/2020	1	1326	29745
6_30_S_COL	USA/NY-NYUMC85/2020	1	1326	29745
6_30_S_COL	USA/NJ-CDC-3036/2020	1	1326	29745
6_30_S_COL	USA/NY-WCMP10F09P/2020	1	1326	29745
6_30_S_COL	USA/NY-NYUMC789/2020	1	1326	29745
6_30_S_COL	USA/CA-CZB-1218/2020	1	1326	29745
6_30_S_COL	USA/CA-CZB-1197/2020	1	1326	29745
6_30_S_COL	USA/PA-MGSC16-04/2020	1	1326	29745
6_30_S_COL	USA/WA-S468/2020	1	1326	29745
6_30_S_COL	USA/MI-MDHHS-SC20051/2020	1	1326	29745
6_30_S_COL	USA/NY-WCMP11A06P/2020	1	1326	29745
6_30_S_COL	USA/NY-NYUMC78/2020	1	1326	29745
6_30_S_COL	USA/WA-UW-4041/2020	1	1326	29745
6_30_S_COL	USA/NY-NYUMC53/2020	1	1326	29745
6_30_S_COL	USA/NY-WCMP11C04P/2020	1	1326	29745
6_30_S_COL	USA/WA-S774/2020	1	1326	29745
6_30_S_COL	USA/CA-CSMC70/2020	1	1326	29745
6_30_S_COL	USA/WA-S261/2020	1	1326	29745
6_30_S_COL	USA/NY-NYUMC125/2020	1	1326	29745
6_30_S_COL	USA/PA-MGSC14-04/2020	1	1326	29745
6_30_S_COL	USA/NY-NYUMC510/2020	1	1326	29745
6_30_S_COL	USA/WA-UW-4499/2020	1	1326	29745
6_30_S_COL	USA/NY-QDX-01/2020	1	1326	29745
6_30_S_COL	USA/NY-WCMP12H01P/2020	1	1326	29745
6_30_S_COL	USA/NY-NYUMC301/2020	1	1326	29745
6_30_S_COL	USA/MN-MDH-1294/2020	1	1326	29745
6_30_S_COL	USA/VI-CDC-4371/2020	1	1326	29745
6_30_S_COL	USA/NY-NYUMC306/2020	1	1326	29745
6_30_S_COL	USA/MI-MDHHS-SC20194/2020	1	1326	29745
6_30_S_COL	USA/WA-S639/2020	1	1326	29745
6_30_S_COL	USA/NY-NYUMC811/2020	1	1326	29745
6_30_S_COL	USA/NY-NYUMC296/2020	1	1326	29745
6_30_S_COL	USA/WA-S276/2020	1	1326	29745
6_30_S_COL	USA/NJ-NYUMC815/2020	1	1326	29745
6_30_S_COL	USA/NY-WCMP10B07N/2020	1	1326	29745
6_30_S_COL	USA/NY-NYUMC742/2020	1	1326	29745
6_30_S_COL	USA/WA-UW203/2020	1	1326	29745
6_30_S_COL	USA/NY-NYUMC757/2020	1	1326	29745
6_30_S_COL	USA/CA-CZB069/2020	1	1326	29745
6_30_S_COL	USA/NY-NYUMC391/2020	1	1326	29745
6_30_S_COL	USA/NY-NYUMC87/2020	1	1326	29745
6_30_S_COL	USA/NY-NYUMC143/2020	1	1326	29745
6_30_S_COL	USA/VA-DCLS-0212/2020	1	1326	29745
6_30_S_COL	USA/VA-DCLS-0158/2020	1	1326	29745
6_30_S_COL	USA/WA-S677/2020	1	1326	29745
6_30_S_COL	USA/PA-MGEL148/2020	1	1326	29745
6_30_S_COL	USA/NY-NYUMC131/2020	1	1326	29745
6_30_S_COL	USA/NY-WCMP4B06P/2020	1	1326	29745
6_30_S_COL	USA/NY-NYUMC786/2020	1	1326	29745
6_30_S_COL	USA/CA-ALSR-0821-SAN/2020	1	1326	29745
6_30_S_COL	USA/NY_2929/2020	1	1326	29745
6_30_S_COL	USA/VA-DCLS-0553/2020	1	1326	29745
6_30_S_COL	USA/NY-WCMP10D11P/2020	1	1326	29745
6_30_S_COL	USA/CA-CZB-1770/2020	1	1326	29745
6_30_S_COL	USA/NY-NYUMC56/2020	1	1326	29745
6_30_S_COL	USA/NY-NYUMC189/2020	1	1326	29745
6_30_S_COL	USA/NY-NYUMC569/2020	1	1326	29745
6_30_S_COL	USA/NY-QDX-95/2020	1	1326	29745
6_30_S_COL	USA/NY-NYUMC599/2020	1	1326	29745
6_30_S_COL	USA/UNKNOWN-UW-1671/2020	1	1326	29745
6_30_S_COL	USA/MA-MGH-00581/2020	1	1326	29745
6_30_S_COL	USA/MA-MGH-00006/2020	1	1326	29743
6_30_S_COL	USA/VA-DCLS-0055/2020	1	1326	29745
6_30_S_COL	USA/MA-MGH-00701/2020	1	1326	29745
6_30_S_COL	USA/WA-UW-6240/2020	1	1326	29745
6_30_S_COL	USA/NY-NYUMC694/2020	1	1326	29745
6_30_S_COL	USA/CT-UW-2473/2020	1	1326	29745
6_30_S_COL	USA/WA-S768/2020	1	1326	29745
6_30_S_COL	USA/WA-UW-2618/2020	1	1326	29745
6_30_S_MOS	USA/NY-WCMP10G11P/2020	0		29749
6_30_S_MOS	USA/NY-NYUMC568/2020	0		29749
6_30_S_MOS	USA/CA-CZB-1201/2020	0		29749
6_30_S_MOS	USA/WA-S596/2020	0		29749
6_30_S_MOS	USA/WA-S779/2020	0		29749
6_30_S_MOS	USA/NY-NYUMC748/2020	0		29749
6_30_S_MOS	USA/LA-EVTL152/2020	0		29749
6_30_S_MOS	USA/NY-NYUMC552/2020	0		29749
6_30_S_MOS	USA/NY-NYUMC239/2020	0		29749
6_30_S_MOS	USA/WA-S571/2020	0		29749
6_30_S_MOS	USA/NY-NYUMC711/2020	0		29749
6_30_S_MOS	USA/NY-NYUMC152/2020	0		29749
6_30_S_MOS	USA/NY-NYUMC727/2020	0		29749
6_30_S_MOS	USA/NY-WCMP10F10P/2020	0		29749
6_30_S_MOS	USA/NY-NYUMC528/2020	0		29749
6_30_S_MOS	USA/CA-CSMC130/2020	0		29749
6_30_S_MOS	USA/NY-NYUMC8/2020	0		29749
6_30_S_MOS	USA/LA-EVTL143/2020	0		29749
6_30_S_MOS	USA/WA-S532/2020	0		29749
6_30_S_MOS	USA/MA-MGH-00627/2020	0		29749
6_30_S_MOS	USA/WA-S676/2020	0		29749
6_30_S_MOS	USA/NY-WCMP2C03P/2020	0		29749
6_30_S_MOS	USA/PA-CDC-9081/2020	0		29749
6_30_S_MOS	USA/NY-NYUMC307/2020	0		29749
6_30_S_MOS	USA/WA-S561/2020	0		29749
6_30_S_MOS	USA/PA-MGSC20-04/2020	0		29749
6_30_S_MOS	USA/LA-EVTL027/2020	0		29749
6_30_S_MOS	USA/WA-UW-3070/2020	0		29749
6_30_S_MOS	USA/PA-MGSC47-05/2020	0		29749
6_30_S_MOS	USA/PA-MGSC33-05/2020	0		29749
6_30_S_MOS	USA/CA-CZB086/2020	0		29749
6_30_S_MOS	USA/LA-SR0272/2020	0		29749
6_30_S_MOS	USA/NY-NYUMC362/2020	0		29749
6_30_S_MOS	USA/AZ-TG272213/2020	0		29749
6_30_S_MOS	USA/WA-UW-4210/2020	0		29749
6_30_S_MOS	USA/NY-NYUMC256/2020	0		29749
6_30_S_MOS	USA/NY-NYUMC165/2020	0		29749
6_30_S_MOS	USA/CA-CSMC127/2020	0		29749
6_30_S_MOS	USA/CA-CZB-1220/2020	0		29749
6_30_S_MOS	USA/WA-S483/2020	0		29749
6_30_S_MOS	USA/NY-NYUMC755/2020	0		29749
6_30_S_MOS	USA/CA-CZB-1758/2020	0		29749
6_30_S_MOS	USA/NY-NYUMC677/2020	0		29749
6_30_S_MOS	USA/NY-NYUMC747/2020	0		29749
6_30_S_MOS	USA/MI-MDHHS-SC20294/2020	0		29749
6_30_S_MOS	USA/NY-NYUMC364/2020	0		29749
6_30_S_MOS	USA/NY-NYUMC660/2020	0		29749
6_30_S_MOS	USA/WA-S775/2020	0		29749
6_30_S_MOS	USA/NY-WCMP11F07P/2020	0		29749
6_30_S_MOS	USA/RI_0882/2020	0		29749
6_30_S_MOS	USA/MN-MDH-1296/2020	0		29749
6_30_S_MOS	USA/NY-WCMP10A06P/2020	0		29749
6_30_S_MOS	USA/NY-WCMP12G08P/2020	0		29749
6_30_S_MOS	USA/PA-MGSC41-05/2020	0		29749
6_30_S_MOS	USA/NY-NYUMC658/2020	0		29749
6_30_S_MOS	USA/PA-MGEL151/2020	0		29749
6_30_S_MOS	USA/WA-S708/2020	0		29749
6_30_S_MOS	USA/MN-MDH-95/2020	0		29749
6_30_S_MOS	USA/NY-NYUMC320/2020	0		29749
6_30_S_MOS	USA/WA-UW-3939/2020	0		29749
6_30_S_MOS	USA/NY-NYUMC310/2020	0		29749
6_30_S_MOS	USA/NY-NYUMC903/2020	0		29749
6_30_S_MOS	USA/NY-WCMP4E05P/2020	0		29749
6_30_S_MOS	USA/NY-NYUMC548/2020	0		29749
6_30_S_MOS	USA/NY-NYUMC606/2020	0		29749
6_30_S_MOS	USA/WA-S773/2020	0		29749
6_30_S_MOS	USA/NY-NYUMC738/2020	0		29749
6_30_S_MOS	USA/NY-NYUMC541/2020	0		29749
6_30_S_MOS	USA/CA-SR0426/2020	0		29749
6_30_S_MOS	USA/MA-MGH-00170/2020	0		29749
6_30_S_MOS	USA/MI-MDHHS-SC20154/2020	0		29749
6_30_S_MOS	USA/NY-WCMP10H01P/2020	0		29749
6_30_S_MOS	USA/PA-MGEL128/2020	0		29749
6_30_S_MOS	USA/WA-S678/2020	0		29749
6_30_S_MOS	USA/WA-S978/2020	0		29749
6_30_S_MOS	USA/WA-S776/2020	0		29749
6_30_S_MOS	USA/TX_GCID_192000088/2020	0		29749
6_30_S_MOS	USA/NY-NYUMC726/2020	0		29749
6_30_S_MOS	USA/NY-NYUMC179/2020	0		29749
6_30_S_MOS	USA/NY-WCMP5H02P/2020	0		29749
6_30_S_MOS	USA/VA-DCLS-0240/2020	0		29749
6_30_S_MOS	USA/PA-MGEL65/2020	0		29749
6_30_S_MOS	USA/PA-MGSC32-05/2020	0		29749
6_30_S_MOS	USA/WA-S460/2020	0		29749
6_30_S_MOS	USA/PA-MGEL122/2020	0		29749
6_30_S_MOS	USA/OH_0023/2020	0		29749
6_30_S_MOS	USA/WA-S778/2020	0		29749
6_30_S_MOS	USA/WA-S514/2020	0		29749
6_30_S_MOS	USA/CA-CZB-1610/2020	0		29749
6_30_S_MOS	USA/PA-MGSC40-05/2020	0		29749
6_30_S_MOS	USA/NY-NYUMC385/2020	0		29749
6_30_S_MOS	USA/VA-DCLS-0399/2020	0		29749
6_30_S_MOS	USA/WA-S781/2020	0		29749
6_30_S_MOS	USA/CA-ALSR-0696-SAN/2020	0		29749
6_30_S_MOS	USA/VI-CDC-4022/2020	0		29749
6_30_S_MOS	USA/VI-CDC-3588/2020	0		29749
6_30_S_MOS	USA/NY-WCMP9B09P/2020	0		29749
6_30_S_MOS	USA/WA-UW-3883/2020	0		29749
6_30_S_MOS	USA/WA-S469/2020	0		29749
6_30_S_MOS	USA/AZ-TG270152/2020	0		29749
6_30_S_MOS	USA/LA-EVTL063/2020	0		29749
6_30_S_MOS	USA/LA-SR0328/2020	0		29749
6_30_S_MOS	USA/AZ-ASU2936/2020	0		29749
6_30_S_MOS	USA/NY-NYUMC504/2020	0		29749
6_30_S_MOS	USA/MA-MGH-00006/2020	0		29747
6_30_S_MOS	USA/VA-DCLS-0409/2020	0		29749
6_30_S_MOS	USA/NY-NYUMC698/2020	0		29749
6_30_S_MOS	USA/CA-CSMC133/2020	0		29749
6_30_S_MOS	USA/CO-QDX-89/2020	0		29749
6_30_S_MOS	USA/NY-WCMP12E09P/2020	0		29749
6_30_S_MOS	USA/MI-MDHHS-SC20180/2020	0		29749
6_30_S_MOS	USA/CA-CSMC142/2020	0		29749
6_30_S_MOS	USA/LA-EVTL156/2020	0		29749
6_30_S_MOS	USA/LA-EVTL157/2020	0		29749
6_30_S_MOS	USA/LA-EVTL144/2020	0		29749
6_30_S_MOS	USA/PA-MGEL111/2020	0		29749
6_30_S_MOS	USA/AZ-TG268915/2020	0		29749
6_30_S_MOS	USA/PA-MGSC42-05/2020	0		29749
6_30_S_MOS	USA/NY-NYUMC729/2020	0		29749
6_30_S_MOS	USA/LA-EVTL061/2020	0		29749
6_30_S_MOS	USA/MI-MDHHS-SC20104/2020	0		29749
6_30_S_MOS	USA/LA-EVTL019/2020	0		29749
6_30_S_MOS	USA/LA-EVTL021/2020	0		29749
6_30_S_MOS	USA/CA-CSMC43/2020	0		29749
6_30_S_MOS	USA/NY-NYUMC321/2020	0		29749
6_30_S_MOS	USA/NY-NYUMC318/2020	0		29749
6_30_S_MOS	USA/NY-NYUMC319/2020	0		29749
6_30_S_MOS	USA/NY-NYUMC635/2020	0		29749
6_30_S_MOS	USA/WA-S601/2020	0		29749
6_30_S_MOS	USA/LA-EVTL142/2020	0		29749
6_30_S_MOS	USA/NY-NYUMC551/2020	0		29749
6_30_S_MOS	USA/LA-EVTL062/2020	0		29749
6_30_S_MOS	USA/WA-S474/2020	0		29749
6_30_S_MOS	USA/WA-S777/2020	0		29749
6_30_S_MOS	USA/MN-MDH-83/2020	0		29749
6_30_S_MOS	USA/NY-NYUMC120/2020	0		29749
6_30_S_MOS	USA/PA-MGEL140/2020	0		29749
6_30_S_MOS	USA/NY_1922/2020	0		29749
6_30_S_MOS	USA/LA-EVTL123/2020	0		29749
6_30_S_MOS	USA/WA-S980/2020	0		29749
6_30_S_MOS	USA/VA-DCLS-0459/2020	0		29749
6_30_S_MOS	USA/AZ-TG269883/2020	0		29749
6_30_S_MOS	USA/LA-EVTL154/2020	0		29749
6_30_S_MOS	USA/CA-SR0411/2020	0		29749
6_30_S_MOS	USA/NY-WCMP9B05P/2020	0		29749
6_30_S_MOS	USA/CA-ALSR-0801-SAN/2020	0		29749
6_30_S_MOS	USA/NY-WCMP11H06P/2020	0		29749
6_30_S_MOS	USA/CA-SR0130/2020	0		29749
6_30_S_MOS	USA/CA-CZB0139/2020	0		29749
6_30_S_MOS	USA/NY-NYUMC271/2020	0		29749
6_30_S_MOS	USA/WA-S591/2020	0		29749
6_30_S_MOS	USA/NY-QDX-01-2/2020	0		29749
6_30_S_MOS	USA/WA-S705/2020	0		29749
6_30_S_MOS	USA/MN-MDH-435/2020	0		29749
6_30_S_MOS	USA/MA-MGH-00042/2020	0		29749
6_30_S_MOS	USA/NY-WCMP10E07P/2020	0		29749
6_30_S_MOS	USA/NY-NYUMC399/2020	0		29749
6_30_S_MOS	USA/VA-DCLS-0404/2020	0		29749
6_30_S_MOS	USA/LA-SR0324/2020	0		29749
6_30_S_MOS	USA/WA-S605/2020	0		29749
6_30_S_MOS	USA/UT-025/2020	0		29749
6_30_S_MOS	USA/MI-MDHHS-SC20489/2020	0		29749
6_30_S_MOS	USA/LA-CDC-0499/2020	0		29749
6_30_S_MOS	USA/NY-NYUMC512/2020	0		29749
6_30_S_MOS	USA/MD-MDH-0016/2020	0		29749
6_30_S_MOS	USA/NY-NYUMC167/2020	0		29749
6_30_S_MOS	USA/MN-MDH-291/2020	0		29749
6_30_S_MOS	USA/CO-QDX-107/2020	0		29749
6_30_S_MOS	USA/CA-SR0413/2020	0		29749
6_30_S_MOS	USA/CA-CSMC94/2020	0		29749
6_30_S_MOS	USA/LA-EVTL032/2020	0		29749
6_30_S_MOS	USA/NY-NYUMC749/2020	0		29749
6_30_S_MOS	USA/MN-MDH-299/2020	0		29749
6_30_S_MOS	USA/NY-NYUMC178/2020	0		29749
6_30_S_MOS	USA/NY-NYUMC428/2020	0		29749
6_30_S_MOS	USA/WA-S477/2020	0		29749
6_30_S_MOS	USA/MA-MGH-00484/2020	0		29749
6_30_S_MOS	USA/WA-S616/2020	0		29749
6_30_S_MOS	Beijing/DT-travelCA01/2020	0		29749
6_30_S_MOS	USA/WA-S679/2020	0		29749
6_30_S_MOS	USA/AK-PHL151/2020	0		29749
6_30_S_MOS	USA/NY-NYUMC168/2020	0		29749
6_30_S_MOS	USA/IN-Lilly-IPB0170-4bc20/2020	0		29749
6_30_S_MOS	USA/VI-CDC-4413/2020	0		29749
6_30_S_MOS	USA/NY-WCMP9B08P/2020	0		29749
6_30_S_MOS	USA/NY-NYUMC302/2020	0		29749
6_30_S_MOS	USA/RI_0702/2020	0		29749
6_30_S_MOS	USA/CA-CZB-1225/2020	0		29749
6_30_S_MOS	USA/NY-NYUMC55/2020	0		29749
6_30_S_MOS	USA/WA-S293/2020	0		29749
6_30_S_MOS	USA/PA-MGEL94/2020	0		29749
6_30_S_MOS	USA/CA-CZB-1609/2020	0		29749
6_30_S_MOS	USA/WA-S767/2020	0		29749
6_30_S_MOS	USA/LA-EVTL137/2020	0		29749
6_30_S_MOS	USA/NY-NYUMC2/2020	0		29749
6_30_S_MOS	USA/WA-S475/2020	0		29749
6_30_S_MOS	USA/NY-NYUMC719/2020	0		29749
6_30_S_MOS	USA/NY-WCMP11E09P/2020	0		29749
6_30_S_MOS	USA/PA-MGEL88/2020	0		29749
6_30_S_MOS	USA/PA-MGEL80/2020	0		29749
6_30_S_MOS	USA/NY-NYUMC437/2020	0		29749
6_30_S_MOS	USA/CA-CZB-1598/2020	0		29749
6_30_S_MOS	USA/VA-DCLS-0211/2020	0		29749
6_30_S_MOS	USA/TX-EVTL149/2020	0		29749
6_30_S_MOS	USA/LA-EVTL030/2020	0		29749
6_30_S_MOS	USA/LA-EVTL052/2020	0		29749
6_30_S_MOS	USA/NY-NYUMC735/2020	0		29749
6_30_S_MOS	USA/LA-EVTL146/2020	0		29749
6_30_S_MOS	USA/NY-NYUMC85/2020	0		29749
6_30_S_MOS	USA/NJ-CDC-3036/2020	0		29749
6_30_S_MOS	USA/NY-WCMP10F09P/2020	0		29749
6_30_S_MOS	USA/NY-NYUMC789/2020	0		29749
6_30_S_MOS	USA/CA-CZB-1218/2020	0		29749
6_30_S_MOS	USA/CA-CZB-1197/2020	0		29749
6_30_S_MOS	USA/PA-MGSC16-04/2020	0		29749
6_30_S_MOS	USA/NY-NYUMC133/2020	0		29749
6_30_S_MOS	USA/WA-S468/2020	0		29749
6_30_S_MOS	USA/MI-MDHHS-SC20051/2020	0		29749
6_30_S_MOS	USA/NY-WCMP11A06P/2020	0		29749
6_30_S_MOS	USA/NY-NYUMC78/2020	0		29749
6_30_S_MOS	USA/LA-EVTL011/2020	0		29749
6_30_S_MOS	USA/NY-NYUMC53/2020	0		29749
6_30_S_MOS	USA/NY-WCMP11C04P/2020	0		29749
6_30_S_MOS	USA/WA-S774/2020	0		29749
6_30_S_MOS	USA/LA-EVTL153/2020	0		29749
6_30_S_MOS	USA/CA-CSMC70/2020	0		29749
6_30_S_MOS	USA/LA-EVTL018/2020	0		29749
6_30_S_MOS	USA/WA-S261/2020	0		29749
6_30_S_MOS	USA/AZ-TG269439/2020	0		29749
6_30_S_MOS	USA/NY-NYUMC125/2020	0		29749
6_30_S_MOS	USA/PA-MGSC14-04/2020	0		29749
6_30_S_MOS	USA/NY-NYUMC510/2020	0		29749
6_30_S_MOS	USA/WA-UW-4499/2020	0		29749
6_30_S_MOS	USA/NY-QDX-01/2020	0		29749
6_30_S_MOS	USA/NY-WCMP12H01P/2020	0		29749
6_30_S_MOS	USA/NY-NYUMC301/2020	0		29749
6_30_S_MOS	USA/LA-EVTL047/2020	0		29749
6_30_S_MOS	USA/MN-MDH-1294/2020	0		29749
6_30_S_MOS	USA/VI-CDC-4371/2020	0		29749
6_30_S_MOS	USA/NY-NYUMC306/2020	0		29749
6_30_S_MOS	USA/MI-MDHHS-SC20194/2020	0		29749
6_30_S_MOS	USA/LA-SR0159/2020	0		29749
6_30_S_MOS	USA/WA-S639/2020	0		29749
6_30_S_MOS	USA/NY-NYUMC811/2020	0		29749
6_30_S_MOS	USA/NY-NYUMC296/2020	0		29749
6_30_S_MOS	USA/WA-S276/2020	0		29749
6_30_S_MOS	USA/NJ-NYUMC815/2020	0		29749
6_30_S_MOS	USA/NY-WCMP10B07N/2020	0		29749
6_30_S_MOS	USA/MI-MDHHS-SC20327/2020	0		29746
6_30_S_MOS	USA/NY-NYUMC742/2020	0		29749
6_30_S_MOS	USA/WA-UW203/2020	0		29749
6_30_S_MOS	USA/PA-MGSC15-04/2020	0		29749
6_30_S_MOS	USA/LA-EVTL044/2020	0		29749
6_30_S_MOS	USA/LA-EVTL158/2020	0		29749
6_30_S_MOS	USA/NY-NYUMC757/2020	0		29749
6_30_S_MOS	USA/CA-CZB069/2020	0		29749
6_30_S_MOS	USA/NY-NYUMC391/2020	0		29749
6_30_S_MOS	USA/NY-NYUMC87/2020	0		29749
6_30_S_MOS	USA/NY-NYUMC143/2020	0		29749
6_30_S_MOS	USA/VA-DCLS-0212/2020	0		29749
6_30_S_MOS	USA/VA-DCLS-0158/2020	0		29749
6_30_S_MOS	USA/WA-S677/2020	0		29749
6_30_S_MOS	USA/PA-MGEL148/2020	0		29749
6_30_S_MOS	USA/NY-NYUMC131/2020	0		29749
6_30_S_MOS	USA/NY-WCMP4B06P/2020	0		29749
6_30_S_MOS	USA/NY-NYUMC786/2020	0		29749
6_30_S_MOS	USA/CA-ALSR-0821-SAN/2020	0		29749
6_30_S_MOS	USA/NY_2929/2020	0		29749
6_30_S_MOS	USA/VA-DCLS-0553/2020	0		29749
6_30_S_MOS	USA/LA-EVTL029/2020	0		29749
6_30_S_MOS	USA/LA-EVTL08/2020	0		29749
6_30_S_MOS	USA/NY-WCMP10D11P/2020	0		29749
6_30_S_MOS	USA/CA-CZB-1770/2020	0		29749
6_30_S_MOS	USA/NY-NYUMC56/2020	0		29749
6_30_S_MOS	USA/NY-NYUMC189/2020	0		29749
6_30_S_MOS	USA/LA-EVTL041/2020	0		29749
6_30_S_MOS	USA/AZ-TG270200/2020	0		29749
6_30_S_MOS	USA/NY-NYUMC569/2020	0		29749
6_30_S_MOS	USA/LA-EVTL068/2020	0		29749
6_30_S_MOS	USA/WA-UW-4068/2020	0		29749
6_30_S_MOS	USA/CT-UW-4237/2020	0		29749
6_30_S_MOS	USA/WA-UW-4041/2020	0		29749
6_30_S_MOS	USA/UNKNOWN-UW-1671/2020	0		29749
6_30_S_MOS	USA/WA-S768/2020	0		29749
6_30_S_MOS	USA/CA-SR0115/2020	0		29749
6_30_S_MOS	USA/NY-WCMP10F06P/2020	0		29749
6_30_S_MOS	USA/VA-DCLS-0055/2020	0		29749
6_30_S_MOS	USA/NY-QDX-95/2020	0		29749
6_30_S_MOS	USA/WA-UW-6240/2020	0		29749
6_30_S_MOS	USA/NY-NYUMC694/2020	0		29749
6_30_S_MOS	USA/NY-NYUMC599/2020	0		29749
MR_7_1_MOS	USA/NY-WCMP10G11P/2020	0		29744
MR_7_1_MOS	USA/NY-NYUMC568/2020	0		29744
MR_7_1_MOS	USA/CA-CZB-1201/2020	0		29744
MR_7_1_MOS	USA/WA-S596/2020	0		29744
MR_7_1_MOS	USA/WA-S779/2020	0		29744
MR_7_1_MOS	USA/NY-NYUMC748/2020	0		29744
MR_7_1_MOS	USA/NY-NYUMC552/2020	0		29744
MR_7_1_MOS	USA/NY-NYUMC239/2020	0		29744
MR_7_1_MOS	USA/WA-S571/2020	0		29744
MR_7_1_MOS	USA/PA-MGSC25-05/2020	0		29744
MR_7_1_MOS	USA/NY-NYUMC711/2020	0		29744
MR_7_1_MOS	USA/NY-NYUMC152/2020	0		29744
MR_7_1_MOS	USA/NY-NYUMC727/2020	0		29744
MR_7_1_MOS	USA/NY-WCMP10F10P/2020	0		29744
MR_7_1_MOS	USA/NY-NYUMC528/2020	0		29744
MR_7_1_MOS	USA/CA-CSMC130/2020	0		29744
MR_7_1_MOS	USA/NY-NYUMC8/2020	0		29744
MR_7_1_MOS	USA/PA-MGEL62/2020	0		29744
MR_7_1_MOS	USA/WA-S532/2020	0		29744
MR_7_1_MOS	USA/MA-MGH-00627/2020	0		29744
MR_7_1_MOS	USA/WA-S676/2020	0		29744
MR_7_1_MOS	USA/NY-WCMP2C03P/2020	0		29744
MR_7_1_MOS	USA/PA-CDC-9081/2020	0		29744
MR_7_1_MOS	USA/WA-UW-4068/2020	0		29744
MR_7_1_MOS	USA/NY-NYUMC307/2020	0		29744
MR_7_1_MOS	USA/WA-S561/2020	0		29744
MR_7_1_MOS	USA/PA-MGSC20-04/2020	0		29744
MR_7_1_MOS	USA/PA-MGSC17-04/2020	0		29744
MR_7_1_MOS	USA/WA-UW-3070/2020	0		29744
MR_7_1_MOS	USA/PA-MGSC47-05/2020	0		29744
MR_7_1_MOS	USA/PA-MGSC33-05/2020	0		29744
MR_7_1_MOS	USA/CA-CZB086/2020	0		29744
MR_7_1_MOS	USA/NY-NYUMC362/2020	0		29744
MR_7_1_MOS	USA/WA-UW-4210/2020	0		29744
MR_7_1_MOS	USA/NY-NYUMC256/2020	0		29744
MR_7_1_MOS	USA/NY-NYUMC165/2020	0		29744
MR_7_1_MOS	USA/CA-CSMC127/2020	0		29744
MR_7_1_MOS	USA/CA-CZB-1220/2020	0		29744
MR_7_1_MOS	USA/WA-S483/2020	0		29744
MR_7_1_MOS	USA/NY-NYUMC755/2020	0		29744
MR_7_1_MOS	USA/NY-WCMP3E02P/2020	0		29744
MR_7_1_MOS	USA/CA-CZB-1758/2020	0		29744
MR_7_1_MOS	USA/NY-NYUMC677/2020	0		29744
MR_7_1_MOS	USA/NY-NYUMC747/2020	0		29744
MR_7_1_MOS	USA/MI-MDHHS-SC20294/2020	0		29744
MR_7_1_MOS	USA/NY-NYUMC364/2020	0		29744
MR_7_1_MOS	USA/NY-NYUMC660/2020	0		29744
MR_7_1_MOS	USA/WA-S775/2020	0		29744
MR_7_1_MOS	USA/NY-WCMP11F07P/2020	0		29744
MR_7_1_MOS	USA/MN-MDH-1296/2020	0		29744
MR_7_1_MOS	USA/PA-MGSC29-05/2020	0		29744
MR_7_1_MOS	USA/NY-WCMP10A06P/2020	0		29744
MR_7_1_MOS	USA/NY-WCMP12G08P/2020	0		29744
MR_7_1_MOS	USA/PA-MGSC41-05/2020	0		29744
MR_7_1_MOS	USA/NY-NYUMC658/2020	0		29744
MR_7_1_MOS	USA/PA-MGEL151/2020	0		29744
MR_7_1_MOS	USA/WA-S708/2020	0		29744
MR_7_1_MOS	USA/MN-MDH-95/2020	0		29744
MR_7_1_MOS	USA/NY-NYUMC320/2020	0		29744
MR_7_1_MOS	USA/WA-UW-3939/2020	0		29744
MR_7_1_MOS	USA/NY-NYUMC310/2020	0		29744
MR_7_1_MOS	USA/NY-NYUMC903/2020	0		29744
MR_7_1_MOS	USA/NY-WCMP4E05P/2020	0		29744
MR_7_1_MOS	USA/NY-NYUMC548/2020	0		29744
MR_7_1_MOS	USA/NY-NYUMC606/2020	0		29744
MR_7_1_MOS	USA/WA-S773/2020	0		29744
MR_7_1_MOS	USA/NY-NYUMC738/2020	0		29744
MR_7_1_MOS	USA/NY-NYUMC541/2020	0		29744
MR_7_1_MOS	USA/CA-SR0426/2020	0		29744
MR_7_1_MOS	USA/MA-MGH-00170/2020	0		29744
MR_7_1_MOS	USA/MI-MDHHS-SC20154/2020	0		29744
MR_7_1_MOS	USA/NY-WCMP10H01P/2020	0		29744
MR_7_1_MOS	USA/PA-MGEL128/2020	0		29744
MR_7_1_MOS	USA/NY-NYUMC534/2020	0		29744
MR_7_1_MOS	USA/CA-CZB084/2020	0		29744
MR_7_1_MOS	USA/WA-S678/2020	0		29744
MR_7_1_MOS	USA/WA-S978/2020	0		29744
MR_7_1_MOS	USA/WA-S776/2020	0		29744
MR_7_1_MOS	USA/TX_GCID_192000088/2020	0		29744
MR_7_1_MOS	USA/NY-NYUMC726/2020	0		29744
MR_7_1_MOS	USA/NY-NYUMC179/2020	0		29744
MR_7_1_MOS	USA/NY-WCMP5H02P/2020	0		29744
MR_7_1_MOS	USA/VA-DCLS-0240/2020	0		29744
MR_7_1_MOS	USA/PA-MGEL65/2020	0		29744
MR_7_1_MOS	USA/NY-WCMP12C09P/2020	0		29744
MR_7_1_MOS	USA/PA-MGSC32-05/2020	0		29744
MR_7_1_MOS	USA/WA-S460/2020	0		29744
MR_7_1_MOS	USA/PA-MGEL122/2020	0		29744
MR_7_1_MOS	USA/PA-MGEL123/2020	0		29744
MR_7_1_MOS	USA/OH_0023/2020	0		29744
MR_7_1_MOS	USA/CT-UW-4237/2020	0		29744
MR_7_1_MOS	USA/WA-S778/2020	0		29744
MR_7_1_MOS	USA/PA-MGSC18-04/2020	0		29744
MR_7_1_MOS	USA/WA-S514/2020	0		29744
MR_7_1_MOS	USA/CA-CZB-1610/2020	0		29744
MR_7_1_MOS	USA/PA-MGSC40-05/2020	0		29744
MR_7_1_MOS	USA/NY-NYUMC385/2020	0		29744
MR_7_1_MOS	USA/VA-DCLS-0399/2020	0		29744
MR_7_1_MOS	USA/WA-S781/2020	0		29744
MR_7_1_MOS	USA/VI-CDC-4022/2020	0		29744
MR_7_1_MOS	USA/VI-CDC-3588/2020	0		29744
MR_7_1_MOS	USA/NY-WCMP9B09P/2020	0		29744
MR_7_1_MOS	USA/WA-UW-3883/2020	0		29744
MR_7_1_MOS	USA/NY-NYUMC220/2020	0		29744
MR_7_1_MOS	USA/WA-S469/2020	0		29744
MR_7_1_MOS	USA/AZ-ASU2936/2020	0		29744
MR_7_1_MOS	USA/NY-NYUMC504/2020	0		29744
MR_7_1_MOS	USA/MA-MGH-00006/2020	0		29742
MR_7_1_MOS	USA/VA-DCLS-0409/2020	0		29744
MR_7_1_MOS	USA/NY-NYUMC698/2020	0		29744
MR_7_1_MOS	USA/CA-CSMC133/2020	0		29744
MR_7_1_MOS	USA/NJ-NYUMC663/2020	0		29744
MR_7_1_MOS	USA/CO-QDX-89/2020	0		29744
MR_7_1_MOS	USA/NY-WCMP12E09P/2020	0		29744
MR_7_1_MOS	USA/MI-MDHHS-SC20180/2020	0		29744
MR_7_1_MOS	USA/CA-CSMC142/2020	0		29744
MR_7_1_MOS	USA/PA-MGEL111/2020	0		29744
MR_7_1_MOS	USA/PA-MGSC42-05/2020	0		29744
MR_7_1_MOS	USA/NY-NYUMC729/2020	0		29744
MR_7_1_MOS	USA/NY-NYUMC267/2020	0		29744
MR_7_1_MOS	USA/MI-MDHHS-SC20104/2020	0		29744
MR_7_1_MOS	USA/CA-CSMC43/2020	0		29744
MR_7_1_MOS	USA/NY-NYUMC321/2020	0		29744
MR_7_1_MOS	USA/CA-CZB-1131/2020	0		29744
MR_7_1_MOS	USA/NY-NYUMC318/2020	0		29744
MR_7_1_MOS	USA/NY-NYUMC319/2020	0		29744
MR_7_1_MOS	USA/NY-NYUMC635/2020	0		29744
MR_7_1_MOS	USA/WA-S601/2020	0		29744
MR_7_1_MOS	USA/NY-NYUMC551/2020	0		29744
MR_7_1_MOS	USA/NY-NYUMC543/2020	0		29744
MR_7_1_MOS	USA/WA-S474/2020	0		29744
MR_7_1_MOS	USA/WA-S777/2020	0		29744
MR_7_1_MOS	USA/MN-MDH-83/2020	0		29744
MR_7_1_MOS	USA/NY-NYUMC120/2020	0		29744
MR_7_1_MOS	USA/PA-MGEL140/2020	0		29744
MR_7_1_MOS	USA/NY_1922/2020	0		29744
MR_7_1_MOS	USA/WA-S980/2020	0		29744
MR_7_1_MOS	USA/VA-DCLS-0459/2020	0		29744
MR_7_1_MOS	USA/CA-SR0411/2020	0		29744
MR_7_1_MOS	USA/NY-WCMP9B05P/2020	0		29744
MR_7_1_MOS	USA/CA-ALSR-0801-SAN/2020	0		29744
MR_7_1_MOS	USA/NY-WCMP11H06P/2020	0		29744
MR_7_1_MOS	USA/CA-CZB0139/2020	0		29744
MR_7_1_MOS	USA/NY-NYUMC271/2020	0		29744
MR_7_1_MOS	USA/WA-S591/2020	0		29744
MR_7_1_MOS	USA/NY-QDX-01-2/2020	0		29744
MR_7_1_MOS	USA/WA-S705/2020	0		29744
MR_7_1_MOS	USA/MN-MDH-435/2020	0		29744
MR_7_1_MOS	USA/MA-MGH-00042/2020	0		29744
MR_7_1_MOS	USA/NY-WCMP10E07P/2020	0		29744
MR_7_1_MOS	USA/NY-NYUMC399/2020	0		29744
MR_7_1_MOS	USA/VA-DCLS-0404/2020	0		29744
MR_7_1_MOS	USA/WA-S605/2020	0		29744
MR_7_1_MOS	USA/UT-025/2020	0		29744
MR_7_1_MOS	USA/MI-MDHHS-SC20489/2020	0		29744
MR_7_1_MOS	USA/NY-NYUMC512/2020	0		29744
MR_7_1_MOS	USA/MD-MDH-0016/2020	0		29744
MR_7_1_MOS	USA/NY-NYUMC167/2020	0		29744
MR_7_1_MOS	USA/MN-MDH-291/2020	0		29744
MR_7_1_MOS	USA/CO-QDX-107/2020	0		29744
MR_7_1_MOS	USA/CA-SR0413/2020	0		29744
MR_7_1_MOS	USA/CA-CSMC94/2020	0		29744
MR_7_1_MOS	USA/NY-NYUMC749/2020	0		29744
MR_7_1_MOS	USA/MN-MDH-299/2020	0		29744
MR_7_1_MOS	USA/NY-NYUMC178/2020	0		29744
MR_7_1_MOS	USA/NY-NYUMC428/2020	0		29744
MR_7_1_MOS	USA/WA-S477/2020	0		29744
MR_7_1_MOS	USA/MA-MGH-00484/2020	0		29744
MR_7_1_MOS	USA/WA-S616/2020	0		29744
MR_7_1_MOS	Beijing/DT-travelCA01/2020	0		29744
MR_7_1_MOS	USA/WA-S679/2020	0		29744
MR_7_1_MOS	USA/NY-NYUMC168/2020	0		29744
MR_7_1_MOS	USA/IN-Lilly-IPB0170-4bc20/2020	0		29744
MR_7_1_MOS	USA/VI-CDC-4413/2020	0		29744
MR_7_1_MOS	USA/NY-WCMP9B08P/2020	0		29744
MR_7_1_MOS	USA/NY-NYUMC302/2020	0		29744
MR_7_1_MOS	USA/RI_0702/2020	0		29744
MR_7_1_MOS	USA/CA-CZB-1225/2020	0		29744
MR_7_1_MOS	USA/NY-NYUMC55/2020	0		29744
MR_7_1_MOS	USA/WA-S293/2020	0		29744
MR_7_1_MOS	USA/PA-MGEL94/2020	0		29744
MR_7_1_MOS	USA/CA-CZB-1609/2020	0		29744
MR_7_1_MOS	USA/NY-NYUMC317/2020	0		29744
MR_7_1_MOS	USA/WA-S767/2020	0		29744
MR_7_1_MOS	USA/NY-NYUMC2/2020	0		29744
MR_7_1_MOS	USA/WA-S475/2020	0		29744
MR_7_1_MOS	USA/NY-NYUMC719/2020	0		29744
MR_7_1_MOS	USA/NY-WCMP11E09P/2020	0		29744
MR_7_1_MOS	USA/PA-MGEL88/2020	0		29744
MR_7_1_MOS	USA/PA-MGEL80/2020	0		29744
MR_7_1_MOS	USA/NY-NYUMC437/2020	0		29744
MR_7_1_MOS	USA/CA-CZB-1598/2020	0		29744
MR_7_1_MOS	USA/VA-DCLS-0211/2020	0		29744
MR_7_1_MOS	USA/NY-NYUMC735/2020	0		29744
MR_7_1_MOS	USA/NY-WCMP12G06P/2020	0		29744
MR_7_1_MOS	USA/NY-NYUMC85/2020	0		29744
MR_7_1_MOS	USA/NJ-CDC-3036/2020	0		29744
MR_7_1_MOS	USA/NY-WCMP10F09P/2020	0		29744
MR_7_1_MOS	USA/NY-NYUMC789/2020	0		29744
MR_7_1_MOS	USA/CA-CZB-1218/2020	0		29744
MR_7_1_MOS	USA/CA-CZB-1197/2020	0		29744
MR_7_1_MOS	USA/PA-MGSC16-04/2020	0		29744
MR_7_1_MOS	USA/WA-S468/2020	0		29744
MR_7_1_MOS	USA/MI-MDHHS-SC20051/2020	0		29744
MR_7_1_MOS	USA/NY-WCMP11A06P/2020	0		29744
MR_7_1_MOS	USA/NY-NYUMC78/2020	0		29744
MR_7_1_MOS	USA/WA-UW-4041/2020	0		29744
MR_7_1_MOS	USA/NY-NYUMC53/2020	0		29744
MR_7_1_MOS	USA/NY-WCMP11C04P/2020	0		29744
MR_7_1_MOS	USA/WA-S774/2020	0		29744
MR_7_1_MOS	USA/CA-CSMC70/2020	0		29744
MR_7_1_MOS	USA/WA-S261/2020	0		29744
MR_7_1_MOS	USA/NY-NYUMC125/2020	0		29744
MR_7_1_MOS	USA/PA-MGSC14-04/2020	0		29744
MR_7_1_MOS	USA/NY-NYUMC510/2020	0		29744
MR_7_1_MOS	USA/WA-UW-4499/2020	0		29744
MR_7_1_MOS	USA/NY-QDX-01/2020	0		29744
MR_7_1_MOS	USA/NY-WCMP12H01P/2020	0		29744
MR_7_1_MOS	USA/NY-NYUMC301/2020	0		29744
MR_7_1_MOS	USA/MN-MDH-1294/2020	0		29744
MR_7_1_MOS	USA/VI-CDC-4371/2020	0		29744
MR_7_1_MOS	USA/NY-NYUMC306/2020	0		29744
MR_7_1_MOS	USA/MI-MDHHS-SC20194/2020	0		29744
MR_7_1_MOS	USA/WA-S639/2020	0		29744
MR_7_1_MOS	USA/NY-NYUMC811/2020	0		29744
MR_7_1_MOS	USA/NY-NYUMC296/2020	0		29744
MR_7_1_MOS	USA/WA-S276/2020	0		29744
MR_7_1_MOS	USA/NJ-NYUMC815/2020	0		29744
MR_7_1_MOS	USA/NY-WCMP10B07N/2020	0		29744
MR_7_1_MOS	USA/MI-MDHHS-SC20327/2020	0		29741
MR_7_1_MOS	USA/NY-NYUMC742/2020	0		29744
MR_7_1_MOS	USA/WA-UW203/2020	0		29744
MR_7_1_MOS	USA/NY-NYUMC757/2020	0		29744
MR_7_1_MOS	USA/CA-CZB069/2020	0		29744
MR_7_1_MOS	USA/NY-NYUMC391/2020	0		29744
MR_7_1_MOS	USA/NY-NYUMC87/2020	0		29744
MR_7_1_MOS	USA/NY-NYUMC143/2020	0		29744
MR_7_1_MOS	USA/VA-DCLS-0212/2020	0		29744
MR_7_1_MOS	USA/VA-DCLS-0158/2020	0		29744
MR_7_1_MOS	USA/WA-S677/2020	0		29744
MR_7_1_MOS	USA/PA-MGEL148/2020	0		29744
MR_7_1_MOS	USA/NY-NYUMC131/2020	0		29744
MR_7_1_MOS	USA/NY-WCMP4B06P/2020	0		29744
MR_7_1_MOS	USA/NY-NYUMC786/2020	0		29744
MR_7_1_MOS	USA/CA-ALSR-0821-SAN/2020	0		29744
MR_7_1_MOS	USA/NY_2929/2020	0		29744
MR_7_1_MOS	USA/VA-DCLS-0553/2020	0		29744
MR_7_1_MOS	USA/NY-WCMP10D11P/2020	0		29744
MR_7_1_MOS	USA/NY-NYUMC181/2020	0		29744
MR_7_1_MOS	USA/CA-CZB-1770/2020	0		29744
MR_7_1_MOS	USA/NY-NYUMC56/2020	0		29744
MR_7_1_MOS	USA/NY-NYUMC189/2020	0		29744
MR_7_1_MOS	USA/NY-NYUMC569/2020	0		29744
MR_7_1_MOS	USA/CA-SR0130/2020	0		29744
MR_7_1_MOS	USA/NY-WCMP10F06P/2020	0		29744
MR_7_1_MOS	USA/NY-QDX-95/2020	0		29744
MR_7_1_MOS	USA/UNKNOWN-UW-1671/2020	0		29744
MR_7_1_MOS	USA/NY-NYUMC599/2020	0		29744
MR_7_1_MOS	USA/VA-DCLS-0055/2020	0		29744
MR_7_1_MOS	USA/WA-UW-6240/2020	0		29744
MR_7_1_MOS	USA/NY-NYUMC694/2020	0		29744
MR_7_1_MOS	USA/MA-MGH-00581/2020	0		29744
MR_7_1_MOS	USA/WA-S768/2020	0		29744
MR_7_1_MOS	USA/WA-UW-2618/2020	0		29744
