# Supplementary material for: Genome Sequencing of Sewage Detects Regionally Prevalent SARS-CoV-2 Variants
Source: mBio. 2021 Jan 19;12(1):e02703-20. doi: 10.1128/mBio.02703-20 (PMC7845645; doi:10.1128/mBio.02703-20)
Supplement: TABLE S4 [file mBio.02703-20-st004.xlsx]

## Sheet: S4- variants
sample	genome_position	position_coverage	allele_count	ref_base	con_base	var_base	ref_freq	con_freq	var_freq	A	C	T	G
5_28_S	241	12	1	C	T	A	0	1	0	0	0	12	0
5_28_S	1570	11	2	T	T	C	0.818182	0.818182	0.181818	0	2	9	0
5_28_S	2189	10	2	C	C	T	0.8	0.8	0.2	0	8	2	0
5_28_S	2191	11	2	T	T	C	0.818182	0.818182	0.181818	0	2	9	0
5_28_S	2193	10	2	G	G	T	0.8	0.8	0.2	0	0	2	8
5_28_S	2195	10	2	G	G	A	0.8	0.8	0.2	2	0	0	8
5_28_S	2668	3	1	C	T	C	0.333333	0.666667	0.333333	0	1	2	0
5_28_S	3037	7	1	C	T	A	0	1	0	0	0	7	0
5_28_S	3192	11	2	A	A	C	0.818182	0.818182	0.181818	9	2	0	0
5_28_S	3897	6	2	T	T	C	0.666667	0.666667	0.333333	0	2	4	0
5_28_S	4965	10	2	C	C	T	0.8	0.8	0.2	0	8	2	0
5_28_S	7507	5	2	A	A	C	0.6	0.6	0.4	3	2	0	0
5_28_S	9502	4	2	C	C	T	0.5	0.5	0.5	0	2	2	0
5_28_S	9887	12	2	T	T	A	0.75	0.75	0.25	3	0	9	0
5_28_S	9890	10	2	G	G	T	0.8	0.8	0.2	0	0	2	8
5_28_S	9891	12	2	C	C	T	0.75	0.75	0.25	0	9	3	0
5_28_S	10772	3	1	G	A	A	0	1	1	3	0	0	0
5_28_S	11524	11	2	T	T	G	0.818182	0.818182	0.181818	0	0	9	2
5_28_S	11528	12	2	G	G	A	0.833333	0.833333	0.166667	2	0	0	10
5_28_S	11531	12	2	A	A	T	0.833333	0.833333	0.166667	10	0	2	0
5_28_S	12789	16	2	C	C	G	0.875	0.875	0.125	0	14	0	2
5_28_S	15302	8	2	A	A	C	0.75	0.75	0.25	6	2	0	0
5_28_S	17916	7	2	A	A	G	0.714286	0.714286	0.285714	5	0	0	2
5_28_S	17920	7	2	A	A	G	0.714286	0.714286	0.285714	5	0	0	2
5_28_S	17930	7	2	T	T	G	0.714286	0.714286	0.285714	0	0	5	2
5_28_S	17932	8	2	A	A	C	0.75	0.75	0.25	6	2	0	0
5_28_S	18310	6	2	G	G	T	0.666667	0.666667	0.333333	0	0	2	4
5_28_S	18841	8	2	C	C	T	0.75	0.75	0.25	0	6	2	0
5_28_S	18842	8	2	A	A	T	0.75	0.75	0.25	6	0	2	0
5_28_S	18998	7	2	C	C	T	0.714286	0.714286	0.285714	0	5	2	0
5_28_S	21075	8	2	T	T	C	0.75	0.75	0.25	0	2	6	0
5_28_S	21248	16	2	T	T	G	0.875	0.875	0.125	0	0	14	2
5_28_S	21444	22	2	A	A	T	0.909091	0.909091	0.0909091	20	0	2	0
5_28_S	21451	20	2	G	G	T	0.9	0.9	0.1	0	0	2	18
5_28_S	23403	8	1	A	G	A	0	1	0	0	0	0	8
5_28_S	25563	9	2	G	T	G	0.333333	0.666667	0.333333	0	0	6	3
5_28_S	26554	5	2	A	A	G	0.6	0.6	0.4	3	0	0	2
5_28_S	27864	13	2	C	C	A	0.846154	0.846154	0.153846	2	11	0	0
5_28_S	28009	12	2	T	T	C	0.833333	0.833333	0.166667	0	2	10	0
5_28_S	28378	26	2	G	G	T	0.884615	0.884615	0.115385	0	0	3	23
5_28_S	28881	33	2	G	G	A	0.69697	0.69697	0.272727	9	0	1	23
5_28_S	28882	33	2	G	G	A	0.727273	0.727273	0.272727	9	0	0	24
5_28_S	28883	33	2	G	G	C	0.727273	0.727273	0.272727	0	9	0	24
5_28_S	28926	36	2	C	C	T	0.944444	0.944444	0.0555556	0	34	2	0
5_28_S	29095	37	2	C	C	T	0.891892	0.891892	0.108108	0	33	4	0
5_28_S	29540	23	2	G	G	A	0.869565	0.869565	0.0869565	2	0	1	20
5_28_S	29541	23	2	C	C	G	0.913043	0.913043	0.0869565	0	21	0	2
5_28_S	29733	18	2	C	C	T	0.888889	0.888889	0.111111	0	16	2	0
MR_7_1_MOS	241	83	1	C	T	A	0	1	0	0	0	83	0
MR_7_1_MOS	1059	68	1	C	T	C	0.0294118	0.970588	0.0294118	0	2	66	0
MR_7_1_MOS	1385	97	2	C	T	C	0.247423	0.752577	0.247423	0	24	73	0
MR_7_1_MOS	1738	83	2	G	T	G	0.253012	0.73494	0.253012	1	0	61	21
MR_7_1_MOS	2607	55	2	C	C	A	0.945455	0.945455	0.0545455	3	52	0	0
MR_7_1_MOS	3037	88	1	C	T	A	0	1	0	0	0	88	0
MR_7_1_MOS	3242	88	2	G	A	G	0.295455	0.704545	0.295455	62	0	0	26
MR_7_1_MOS	7507	84	2	A	A	C	0.940476	0.940476	0.0595238	79	5	0	0
MR_7_1_MOS	8083	92	2	G	G	A	0.76087	0.76087	0.23913	22	0	0	70
MR_7_1_MOS	8883	95	2	T	T	C	0.936842	0.936842	0.0631579	0	6	89	0
MR_7_1_MOS	9502	80	2	C	C	T	0.95	0.95	0.05	0	76	4	0
MR_7_1_MOS	9891	80	2	C	C	T	0.95	0.95	0.05	0	76	4	0
MR_7_1_MOS	10319	92	2	C	C	T	0.717391	0.717391	0.282609	0	66	26	0
MR_7_1_MOS	10544	80	2	C	C	A	0.9375	0.9375	0.0625	5	75	0	0
MR_7_1_MOS	10545	89	2	A	A	T	0.932584	0.932584	0.0674157	83	0	6	0
MR_7_1_MOS	10548	87	2	T	T	A	0.931034	0.931034	0.0689655	6	0	81	0
MR_7_1_MOS	10897	100	2	A	A	T	0.94	0.94	0.05	94	0	5	1
MR_7_1_MOS	11916	61	2	C	T	C	0.344262	0.655738	0.344262	0	21	40	0
MR_7_1_MOS	13687	80	2	G	G	T	0.95	0.95	0.05	0	0	4	76
MR_7_1_MOS	14222	99	2	T	T	G	0.939394	0.939394	0.0606061	0	0	93	6
MR_7_1_MOS	14223	102	2	A	A	C	0.941176	0.941176	0.0588235	96	6	0	0
MR_7_1_MOS	14408	97	1	C	T	A	0	1	0	0	0	97	0
MR_7_1_MOS	14805	90	2	C	C	T	0.777778	0.777778	0.222222	0	70	20	0
MR_7_1_MOS	18424	103	2	A	A	G	0.825243	0.825243	0.174757	85	0	0	18
MR_7_1_MOS	21304	108	2	C	C	T	0.703704	0.703704	0.287037	1	76	31	0
MR_7_1_MOS	23403	103	1	A	G	C	0	0.990291	0.00970874	0	1	0	102
MR_7_1_MOS	24745	79	2	C	C	T	0.64557	0.64557	0.35443	0	51	28	0
MR_7_1_MOS	25563	98	1	G	T	A	0	1	0	0	0	98	0
MR_7_1_MOS	25907	88	2	G	G	T	0.784091	0.784091	0.215909	0	0	19	69
MR_7_1_MOS	27964	112	2	C	C	T	0.705357	0.705357	0.294643	0	79	33	0
MR_7_1_MOS	28087	67	2	C	T	C	0.268657	0.716418	0.268657	1	18	48	0
MR_7_1_MOS	28472	76	2	C	C	T	0.723684	0.723684	0.276316	0	55	21	0
MR_7_1_MOS	28869	121	2	C	C	T	0.710744	0.710744	0.280992	0	86	34	1
MR_7_1_MOS	28882	140	2	G	G	A	0.95	0.95	0.05	7	0	0	133
MR_7_1_MOS	29000	119	2	G	G	T	0.94958	0.94958	0.0504202	0	0	6	113
6_09_S	241	7	1	C	T	A	0	1	0	0	0	7	0
6_09_S	823	15	2	C	C	T	0.866667	0.866667	0.133333	0	13	2	0
6_09_S	1059	7	2	C	C	T	0.714286	0.714286	0.285714	0	5	2	0
6_09_S	1667	11	2	A	A	C	0.818182	0.818182	0.181818	9	2	0	0
6_09_S	3692	5	2	G	G	T	0.6	0.6	0.4	0	0	2	3
6_09_S	5765	10	2	G	G	A	0.8	0.8	0.2	2	0	0	8
6_09_S	5766	10	2	G	G	C	0.8	0.8	0.2	0	2	0	8
6_09_S	5774	11	2	A	A	G	0.818182	0.818182	0.181818	9	0	0	2
6_09_S	5775	11	2	A	A	C	0.818182	0.818182	0.181818	9	2	0	0
6_09_S	9584	10	2	G	G	T	0.8	0.8	0.2	0	0	2	8
6_09_S	11498	12	2	T	T	A	0.833333	0.833333	0.166667	2	0	10	0
6_09_S	11500	12	2	A	A	C	0.833333	0.833333	0.166667	10	2	0	0
6_09_S	11501	12	2	G	G	T	0.833333	0.833333	0.166667	0	0	2	10
6_09_S	11503	12	2	T	T	A	0.833333	0.833333	0.166667	2	0	10	0
6_09_S	17697	11	2	A	A	G	0.818182	0.818182	0.181818	9	0	0	2
6_09_S	18998	9	2	C	C	T	0.777778	0.777778	0.222222	0	7	2	0
6_09_S	21075	8	2	T	T	C	0.75	0.75	0.25	0	2	6	0
6_09_S	21483	13	2	T	T	A	0.846154	0.846154	0.153846	2	0	11	0
6_09_S	21492	14	2	T	T	A	0.857143	0.857143	0.142857	2	0	12	0
6_09_S	22442	10	2	G	G	C	0.8	0.8	0.2	0	2	0	8
6_09_S	23403	7	1	A	G	A	0	1	0	0	0	0	7
6_09_S	24632	6	2	C	C	T	0.666667	0.666667	0.333333	0	4	2	0
6_09_S	24637	5	2	T	T	A	0.6	0.6	0.4	2	0	3	0
6_09_S	25563	8	2	G	G	T	0.625	0.625	0.375	0	0	3	5
6_09_S	27513	11	2	C	C	T	0.818182	0.818182	0.181818	0	9	2	0
6_09_S	28001	9	2	G	G	T	0.777778	0.777778	0.222222	0	0	2	7
6_09_S	28378	28	2	G	G	T	0.714286	0.714286	0.285714	0	0	8	20
6_09_S	28881	25	2	G	A	G	0.28	0.72	0.28	18	0	0	7
6_09_S	28882	25	2	G	A	G	0.28	0.72	0.28	18	0	0	7
6_09_S	28883	25	2	G	C	G	0.28	0.72	0.28	0	18	0	7
6_09_S	29449	14	2	G	G	T	0.857143	0.857143	0.142857	0	0	2	12
6_30_S_MOS	241	34	1	C	T	C	0.0588235	0.941176	0.0588235	0	2	32	0
6_30_S_MOS	1026	26	2	C	C	T	0.923077	0.923077	0.0769231	0	24	2	0
6_30_S_MOS	1059	28	1	C	T	A	0	1	0	0	0	28	0
6_30_S_MOS	1385	39	2	C	C	T	0.769231	0.769231	0.230769	0	30	9	0
6_30_S_MOS	1738	35	2	G	G	T	0.542857	0.542857	0.457143	0	0	16	19
6_30_S_MOS	2035	28	2	G	G	T	0.607143	0.607143	0.392857	0	0	11	17
6_30_S_MOS	2587	20	2	T	T	A	0.9	0.9	0.1	2	0	18	0
6_30_S_MOS	2792	33	2	T	T	C	0.939394	0.939394	0.0606061	0	2	31	0
6_30_S_MOS	3037	24	1	C	T	A	0	1	0	0	0	24	0
6_30_S_MOS	3242	28	2	G	G	A	0.571429	0.571429	0.428571	12	0	0	16
6_30_S_MOS	3584	24	2	G	G	A	0.916667	0.916667	0.0833333	2	0	0	22
6_30_S_MOS	4370	33	2	G	G	A	0.939394	0.939394	0.0606061	2	0	0	31
6_30_S_MOS	4372	36	2	A	A	C	0.944444	0.944444	0.0555556	34	2	0	0
6_30_S_MOS	4794	38	2	C	C	T	0.947368	0.947368	0.0526316	0	36	2	0
6_30_S_MOS	5468	38	2	T	T	G	0.947368	0.947368	0.0526316	0	0	36	2
6_30_S_MOS	5570	33	2	A	A	G	0.939394	0.939394	0.0606061	31	0	0	2
6_30_S_MOS	5812	30	2	C	C	T	0.6	0.6	0.4	0	18	12	0
6_30_S_MOS	6254	38	2	G	G	T	0.947368	0.947368	0.0526316	0	0	2	36
6_30_S_MOS	6257	36	3	A	A	T	0.888889	0.888889	0.0555556	32	0	2	2
6_30_S_MOS	6268	33	2	C	C	A	0.939394	0.939394	0.0606061	2	31	0	0
6_30_S_MOS	8083	30	2	G	G	A	0.633333	0.633333	0.333333	10	1	0	19
6_30_S_MOS	8883	25	2	T	T	C	0.92	0.92	0.08	0	2	23	0
6_30_S_MOS	9265	40	2	T	T	C	0.95	0.95	0.05	0	2	38	0
6_30_S_MOS	10188	31	2	C	C	T	0.548387	0.548387	0.451613	0	17	14	0
6_30_S_MOS	10319	37	2	C	C	T	0.837838	0.837838	0.162162	0	31	6	0
6_30_S_MOS	10544	34	2	C	C	A	0.911765	0.911765	0.0882353	3	31	0	0
6_30_S_MOS	10545	39	2	A	A	T	0.897436	0.897436	0.102564	35	0	4	0
6_30_S_MOS	10548	35	2	T	T	A	0.914286	0.914286	0.0857143	3	0	32	0
6_30_S_MOS	11466	29	2	G	G	A	0.931034	0.931034	0.0689655	2	0	0	27
6_30_S_MOS	11467	29	2	G	G	A	0.931034	0.931034	0.0689655	2	0	0	27
6_30_S_MOS	11468	29	2	G	G	A	0.931034	0.931034	0.0689655	2	0	0	27
6_30_S_MOS	11812	38	2	C	C	A	0.921053	0.921053	0.0789474	3	35	0	0
6_30_S_MOS	11916	31	2	C	C	T	0.612903	0.612903	0.387097	0	19	12	0
6_30_S_MOS	13261	42	2	C	C	T	0.690476	0.690476	0.309524	0	29	13	0
6_30_S_MOS	14222	35	2	T	T	G	0.914286	0.914286	0.0857143	0	0	32	3
6_30_S_MOS	14223	35	2	A	A	C	0.914286	0.914286	0.0857143	32	3	0	0
6_30_S_MOS	14225	36	2	C	C	T	0.916667	0.916667	0.0833333	0	33	3	0
6_30_S_MOS	14332	21	2	T	T	A	0.904762	0.904762	0.0952381	2	0	19	0
6_30_S_MOS	14335	23	2	G	G	T	0.913043	0.913043	0.0869565	0	0	2	21
6_30_S_MOS	14408	30	1	C	T	A	0	1	0	0	0	30	0
6_30_S_MOS	14805	43	2	C	C	T	0.883721	0.883721	0.116279	0	38	5	0
6_30_S_MOS	14939	38	2	A	A	G	0.947368	0.947368	0.0526316	36	0	0	2
6_30_S_MOS	14944	37	2	G	G	C	0.918919	0.918919	0.0540541	1	2	0	34
6_30_S_MOS	14945	38	2	C	C	T	0.947368	0.947368	0.0526316	0	36	2	0
6_30_S_MOS	16686	37	2	T	T	C	0.945946	0.945946	0.0540541	0	2	35	0
6_30_S_MOS	17285	47	2	C	C	T	0.617021	0.617021	0.382979	0	29	18	0
6_30_S_MOS	17697	40	2	A	A	G	0.925	0.925	0.075	37	0	0	3
6_30_S_MOS	17698	40	2	A	A	T	0.95	0.95	0.05	38	0	2	0
6_30_S_MOS	18095	40	2	A	A	G	0.95	0.95	0.05	38	0	0	2
6_30_S_MOS	18424	35	2	A	A	G	0.628571	0.628571	0.371429	22	0	0	13
6_30_S_MOS	18853	40	2	T	T	C	0.95	0.95	0.05	0	2	38	0
6_30_S_MOS	18854	40	2	G	G	A	0.95	0.95	0.05	2	0	0	38
6_30_S_MOS	19406	29	2	G	G	A	0.931034	0.931034	0.0689655	2	0	0	27
6_30_S_MOS	21137	40	2	A	A	T	0.95	0.95	0.05	38	0	2	0
6_30_S_MOS	21304	45	2	C	C	T	0.822222	0.822222	0.177778	0	37	8	0
6_30_S_MOS	21474	29	2	A	A	G	0.931034	0.931034	0.0689655	27	0	0	2
6_30_S_MOS	21912	36	2	T	T	C	0.916667	0.916667	0.0833333	0	3	33	0
6_30_S_MOS	21913	40	2	A	A	T	0.95	0.95	0.05	38	0	2	0
6_30_S_MOS	23043	40	2	C	C	T	0.95	0.95	0.05	0	38	2	0
6_30_S_MOS	23403	35	1	A	G	A	0	1	0	0	0	0	35
6_30_S_MOS	23496	33	2	C	C	T	0.939394	0.939394	0.0606061	0	31	2	0
6_30_S_MOS	23659	33	2	T	T	A	0.939394	0.939394	0.0606061	2	0	31	0
6_30_S_MOS	23660	33	2	G	G	C	0.939394	0.939394	0.0606061	0	2	0	31
6_30_S_MOS	23898	36	2	A	A	G	0.944444	0.944444	0.0555556	34	0	0	2
6_30_S_MOS	24982	19	2	T	T	C	0.631579	0.631579	0.368421	0	7	12	0
6_30_S_MOS	25427	38	2	C	C	A	0.947368	0.947368	0.0526316	2	36	0	0
6_30_S_MOS	25563	53	1	G	T	A	0	1	0	0	0	53	0
6_30_S_MOS	25907	31	2	G	G	T	0.677419	0.677419	0.322581	0	0	10	21
6_30_S_MOS	26123	28	2	T	T	C	0.642857	0.642857	0.357143	0	10	18	0
6_30_S_MOS	26505	29	2	G	G	A	0.931034	0.931034	0.0689655	2	0	0	27
6_30_S_MOS	26596	41	2	G	G	T	0.926829	0.926829	0.0731707	0	0	3	38
6_30_S_MOS	27169	37	2	A	A	G	0.945946	0.945946	0.0540541	35	0	0	2
6_30_S_MOS	27372	18	2	A	A	C	0.888889	0.888889	0.111111	16	2	0	0
6_30_S_MOS	27373	16	2	A	A	T	0.875	0.875	0.125	14	0	2	0
6_30_S_MOS	27376	18	2	G	G	T	0.888889	0.888889	0.111111	0	0	2	16
6_30_S_MOS	27383	22	2	A	A	T	0.863636	0.863636	0.136364	19	0	3	0
6_30_S_MOS	27964	32	2	C	T	C	0.46875	0.53125	0.46875	0	15	17	0
6_30_S_MOS	28087	24	2	C	C	T	0.708333	0.708333	0.291667	0	17	7	0
6_30_S_MOS	28242	40	2	G	G	C	0.95	0.95	0.05	0	2	0	38
6_30_S_MOS	28245	42	2	T	T	G	0.928571	0.928571	0.0714286	0	0	39	3
6_30_S_MOS	28472	30	2	C	C	T	0.7	0.7	0.3	0	21	9	0
6_30_S_MOS	28814	40	2	C	C	G	0.95	0.95	0.05	0	38	0	2
6_30_S_MOS	28869	44	2	C	C	T	0.772727	0.772727	0.227273	0	34	10	0
6_30_S_COL	241	21	1	C	T	A	0	1	0	0	0	21	0
6_30_S_COL	264	22	2	A	A	G	0.909091	0.909091	0.0909091	20	0	0	2
6_30_S_COL	266	24	2	A	A	T	0.916667	0.916667	0.0833333	22	0	2	0
6_30_S_COL	817	33	2	C	C	A	0.939394	0.939394	0.0606061	2	31	0	0
6_30_S_COL	1059	28	1	C	T	A	0	1	0	0	0	28	0
6_30_S_COL	1385	23	1	C	T	A	0	1	0	0	0	23	0
6_30_S_COL	1738	38	2	G	T	G	0.0789474	0.921053	0.0789474	0	0	35	3
6_30_S_COL	3037	34	1	C	T	A	0	1	0	0	0	34	0
6_30_S_COL	3242	30	1	G	A	G	0.0666667	0.933333	0.0666667	28	0	0	2
6_30_S_COL	4308	29	2	A	A	G	0.931034	0.931034	0.0689655	27	0	0	2
6_30_S_COL	4564	40	2	A	A	C	0.9	0.9	0.1	36	4	0	0
6_30_S_COL	4565	41	2	C	C	A	0.902439	0.902439	0.097561	4	37	0	0
6_30_S_COL	4567	43	2	T	T	A	0.883721	0.883721	0.116279	5	0	38	0
6_30_S_COL	7231	33	2	C	C	G	0.909091	0.909091	0.0606061	0	30	1	2
6_30_S_COL	7233	37	2	T	T	A	0.945946	0.945946	0.0540541	2	0	35	0
6_30_S_COL	7235	37	2	G	G	T	0.945946	0.945946	0.0540541	0	0	2	35
6_30_S_COL	7239	29	2	C	C	T	0.931034	0.931034	0.0689655	0	27	2	0
6_30_S_COL	8075	28	2	G	G	T	0.928571	0.928571	0.0714286	0	0	2	26
6_30_S_COL	8853	33	2	G	G	T	0.939394	0.939394	0.0606061	0	0	2	31
6_30_S_COL	8883	45	2	T	T	C	0.933333	0.933333	0.0666667	0	3	42	0
6_30_S_COL	9384	33	2	C	C	G	0.939394	0.939394	0.0606061	0	31	0	2
6_30_S_COL	9388	31	2	G	G	A	0.903226	0.903226	0.0967742	3	0	0	28
6_30_S_COL	9502	41	2	C	C	T	0.926829	0.926829	0.0731707	0	38	3	0
6_30_S_COL	10544	36	2	C	C	A	0.944444	0.944444	0.0555556	2	34	0	0
6_30_S_COL	11916	22	2	C	T	C	0.0909091	0.909091	0.0909091	0	2	20	0
6_30_S_COL	14222	26	2	T	T	G	0.923077	0.923077	0.0769231	0	0	24	2
6_30_S_COL	14274	26	2	G	G	C	0.923077	0.923077	0.0769231	0	2	0	24
6_30_S_COL	14408	28	1	C	T	A	0	1	0	0	0	28	0
6_30_S_COL	15071	33	2	T	T	A	0.939394	0.939394	0.0606061	2	0	31	0
6_30_S_COL	17220	33	2	T	T	A	0.939394	0.939394	0.0606061	2	0	31	0
6_30_S_COL	18835	43	2	A	A	G	0.930233	0.930233	0.0697674	40	0	0	3
6_30_S_COL	18836	40	2	A	A	T	0.95	0.95	0.05	38	0	2	0
6_30_S_COL	18841	42	2	C	C	T	0.928571	0.928571	0.0714286	0	39	3	0
6_30_S_COL	18842	40	2	A	A	T	0.925	0.925	0.075	37	0	3	0
6_30_S_COL	22720	31	2	A	A	G	0.709677	0.709677	0.290323	22	0	0	9
6_30_S_COL	23076	29	2	A	A	G	0.931034	0.931034	0.0689655	27	0	0	2
6_30_S_COL	23077	29	2	C	C	G	0.931034	0.931034	0.0689655	0	27	0	2
6_30_S_COL	23403	29	1	A	G	A	0.0344828	0.965517	0.0344828	1	0	0	28
6_30_S_COL	23554	40	2	A	A	G	0.95	0.95	0.05	38	0	0	2
6_30_S_COL	24745	33	2	C	C	T	0.575758	0.575758	0.424242	0	19	14	0
6_30_S_COL	25563	59	1	G	T	A	0	1	0	0	0	59	0
6_30_S_COL	26467	33	2	G	G	C	0.909091	0.909091	0.0909091	0	3	0	30
6_30_S_COL	27120	38	2	A	A	T	0.947368	0.947368	0.0526316	36	0	2	0
6_30_S_COL	27124	33	2	T	T	A	0.939394	0.939394	0.0606061	2	0	31	0
6_30_S_COL	28087	13	1	C	T	C	0.0769231	0.923077	0.0769231	0	1	12	0
6_30_S_COL	28378	31	2	G	G	A	0.516129	0.516129	0.483871	15	0	0	16
6_30_S_COL	29197	36	2	C	C	G	0.944444	0.944444	0.0555556	0	34	0	2
5_19_S_2	241	15	1	C	T	C	0.0666667	0.933333	0.0666667	0	1	14	0
5_19_S_2	1059	4	1	C	T	C	0.25	0.75	0.25	0	1	3	0
5_19_S_2	3037	7	1	C	T	A	0	1	0	0	0	7	0
5_19_S_2	5072	7	2	G	G	A	0.714286	0.714286	0.285714	2	0	0	5
5_19_S_2	10534	9	2	T	T	C	0.777778	0.777778	0.222222	0	2	7	0
5_19_S_2	10541	10	2	C	C	A	0.8	0.8	0.2	2	8	0	0
5_19_S_2	10548	13	2	T	T	A	0.846154	0.846154	0.153846	2	0	11	0
5_19_S_2	11498	15	2	T	T	A	0.866667	0.866667	0.133333	2	0	13	0
5_19_S_2	11500	15	2	A	A	C	0.866667	0.866667	0.133333	13	2	0	0
5_19_S_2	11501	16	2	G	G	T	0.875	0.875	0.125	0	0	2	14
5_19_S_2	11503	17	2	T	T	A	0.882353	0.882353	0.117647	2	0	15	0
5_19_S_2	13250	15	2	T	T	C	0.8	0.8	0.2	0	3	12	0
5_19_S_2	13254	14	2	G	G	T	0.857143	0.857143	0.142857	0	0	2	12
5_19_S_2	13256	15	2	C	C	T	0.866667	0.866667	0.133333	0	13	2	0
5_19_S_2	14408	4	1	C	T	A	0	1	0	0	0	4	0
5_19_S_2	16001	9	2	T	T	A	0.777778	0.777778	0.222222	2	0	7	0
5_19_S_2	18526	8	2	C	C	T	0.625	0.625	0.25	0	5	2	1
5_19_S_2	18529	8	2	A	A	T	0.625	0.625	0.375	5	0	3	0
5_19_S_2	23355	13	2	T	T	C	0.846154	0.846154	0.153846	0	2	11	0
5_19_S_2	23403	15	2	A	G	A	0.133333	0.866667	0.133333	2	0	0	13
5_19_S_2	23431	13	2	T	T	C	0.846154	0.846154	0.153846	0	2	11	0
5_19_S_2	24966	6	2	A	A	T	0.666667	0.666667	0.333333	4	0	2	0
5_19_S_2	25563	13	2	G	T	G	0.307692	0.692308	0.307692	0	0	9	4
5_19_S_2	25947	9	2	G	G	C	0.777778	0.777778	0.222222	0	2	0	7
5_19_S_2	26467	9	2	G	G	C	0.777778	0.777778	0.222222	0	2	0	7
5_19_S_2	27964	19	2	C	C	T	0.631579	0.631579	0.368421	0	12	7	0
5_19_S_2	28009	19	2	T	T	C	0.894737	0.894737	0.105263	0	2	17	0
5_19_S_2	28086	16	2	G	G	T	0.875	0.875	0.125	0	0	2	14
5_19_S_2	28240	25	2	T	T	C	0.92	0.92	0.08	0	2	23	0
5_19_S_2	28881	24	2	G	G	A	0.791667	0.791667	0.208333	5	0	0	19
5_19_S_2	28882	24	2	G	G	A	0.791667	0.791667	0.208333	5	0	0	19
5_19_S_2	28883	25	2	G	G	C	0.76	0.76	0.24	0	6	0	19
5_19_S_2	29540	16	2	G	G	A	0.875	0.875	0.125	2	0	0	14
5_19_S	241	53	1	C	T	A	0	1	0	0	0	53	0
5_19_S	263	71	2	A	A	T	0.929577	0.929577	0.0704225	66	0	5	0
5_19_S	264	68	2	A	A	G	0.926471	0.926471	0.0735294	63	0	0	5
5_19_S	266	73	2	A	A	T	0.931507	0.931507	0.0684932	68	0	5	0
5_19_S	1059	91	1	C	T	C	0.032967	0.967033	0.032967	0	3	88	0
5_19_S	2040	127	2	C	C	T	0.913386	0.913386	0.0866142	0	116	11	0
5_19_S	3037	134	1	C	T	A	0	1	0	0	0	134	0
5_19_S	14408	84	1	C	T	A	0	1	0	0	0	84	0
5_19_S	17825	115	2	C	C	T	0.930435	0.930435	0.0695652	0	107	8	0
5_19_S	18487	105	2	A	A	G	0.92381	0.92381	0.0761905	97	0	0	8
5_19_S	20844	102	2	C	T	C	0.490196	0.509804	0.490196	0	50	52	0
5_19_S	22329	102	2	C	C	T	0.931373	0.931373	0.0686275	0	95	7	0
5_19_S	23403	103	1	A	G	A	0	1	0	0	0	0	103
5_19_S	23554	129	2	A	A	G	0.937984	0.937984	0.0620155	121	0	0	8
5_19_S	25563	105	1	G	T	C	0.00952381	0.980952	0.00952381	0	1	103	1
5_19_S	27964	117	2	C	T	C	0.119658	0.880342	0.119658	0	14	103	0
